# Supplementary material for: Multimodal single-cell profiling reveals neuronal vulnerability and pathological cell states in focal cortical dysplasia
Source: iScience. 2024 Nov 6;27(12):111337. doi: 10.1016/j.isci.2024.111337 (PMC11617397; doi:10.1016/j.isci.2024.111337)
Supplement: Table S1. Microglia subclusters markers identified with the FindAllMarkers function, related to Fig. 4 [file mmc3.xlsx]

## Sheet: Sheet1
p_val	avg_log2FC	pct.1	pct.2	p_val_adj	cluster	gene
0	6763	0.84	0.035	0	Microglia 5	NR4A3
0	6037	0.626	0.019	0	Microglia 5	STX17-AS1
0	6595	0.571	0.012	0	Microglia 5	RAB7B
5.1421e-286	5712	0.644	0.025	1.65334e-281	Microglia 5	AC100849.1
2.3978e-267	5.17	0.736	0.042	7.70965e-263	Microglia 5	NR4A1
3.03053e-257	5421	0.644	0.031	9.74407e-253	Microglia 5	TNFSF18
8.9618e-243	4787	0.791	0.058	2.88149e-238	Microglia 5	CCL4L2
6.25827e-227	4813	0.865	0.082	2.01222e-222	Microglia 5	CCL4
1.262e-201	6235	0.38	0.01	4.0577e-197	Microglia 5	EMP1
1.31992e-200	4661	0.706	0.055	4.24393e-196	Microglia 5	NR4A2
7.65205e-199	4655	0.712	0.057	2.46036e-194	Microglia 5	SNX8
1.77644e-194	4472	0.669	0.049	5.7118e-191	Microglia 5	KDM6B
3.66038e-192	4367	0.779	0.076	1.17692e-188	Microglia 5	NFKBID
1.75048e-190	4436	0.613	0.04	5.62832e-186	Microglia 5	SCN9A
1.39643e-189	4765	0.528	0.028	4.48993e-185	Microglia 5	MAP2K3
1.37286e-188	5469	0.521	0.027	4.41417e-184	Microglia 5	CD36
9.07718e-186	4707	0.491	0.023	2.91858e-181	Microglia 5	ABCA9
1.29639e-178	3532	0.669	0.052	4.16827e-174	Microglia 5	F13A1
3.7392e-172	3586	0.65	0.051	1.20227e-167	Microglia 5	COLEC12
4.32654e-169	4508	0.712	0.07	1.39111e-164	Microglia 5	RAB20
6.16258e-169	4999	0.822	0.109	1.98145e-163	Microglia 5	RASGEF1B
3.3619e-164	4122	0.656	0.057	1.08095e-159	Microglia 5	CCL3L1
6.66397e-161	3945	0.84	0.112	2.14267e-156	Microglia 5	CCL3
4.44405e-157	4096	0.767	0.089	1.4289e-152	Microglia 5	CEMIP2
1.97696e-156	5995	0.294	0.007	6.35652e-153	Microglia 5	IL1RN
1.05385e-151	4566	0.595	0.051	3.38845e-147	Microglia 5	GBP2
1.49708e-150	4427	0.552	0.042	4.81355e-146	Microglia 5	BHLHE40
6.27704e-148	4882	0.337	0.012	2.01826e-141	Microglia 5	AL031599.1
1.19192e-144	4653	0.595	0.054	3.83237e-141	Microglia 5	FAM20A
2.54484e-140	4207	0.773	0.108	8.18243e-136	Microglia 5	MCTP1
6.39388e-138	4823	0.693	0.083	2.05582e-133	Microglia 5	NFATC1
2.09647e-135	4035	0.804	0.125	6.74077e-131	Microglia 5	IER3
9.24688e-136	5385	0.276	0.008	2.97315e-130	Microglia 5	CYB5D1
3.60196e-125	4.51	0.491	0.04	1.15814e-120	Microglia 5	TSHZ3
4.00714e-124	6454	0.344	0.017	1.28842e-119	Microglia 5	SLC16A10
7.65823e-124	4918	0.466	0.036	2.46235e-119	Microglia 5	AL512603.2
1.10008e-123	5934	0.264	0.008	3.53707e-119	Microglia 5	GEM
8.21578e-119	4.17	0.779	0.132	2.64162e-114	Microglia 5	STARD13
6.93549e-117	4097	0.429	0.031	2.22997e-112	Microglia 5	LINC00963
1.02791e-116	3815	0.724	0.108	3.30505e-112	Microglia 5	LITAF
3.03392e-116	4394	0.423	0.03	9.75497e-113	Microglia 5	TGFBI
3.73408e-111	5832	0.184	0.003	1.20062e-106	Microglia 5	AC144831.1
9.48941e-111	6124	0.19	0.003	3.05113e-106	Microglia 5	AC090617.5
6.06471e-109	5304	0.902	0.237	1.94999e-104	Microglia 5	ANKH
6.21023e-109	3915	0.577	0.066	1.99678e-104	Microglia 5	ABCC1
6.29385e-109	3915	0.638	0.083	2.02366e-104	Microglia 5	MB21D2
9.95412e-109	3.65	0.969	0.268	3.20055e-104	Microglia 5	CD83
3.30676e-108	4695	0.417	0.032	1.06322e-103	Microglia 5	GAS2L3
2.74674e-107	4305	0.699	0.109	8.8316e-103	Microglia 5	ZNF331
2.86952e-107	5217	0.81	0.177	9.22637e-103	Microglia 5	MITF
2.94455e-107	4424	0.307	0.015	9.46762e-103	Microglia 5	FOSB
1.94435e-105	4575	0.816	0.181	6.25167e-102	Microglia 5	ABCA1
2.98049e-105	3978	0.613	0.081	9.58317e-101	Microglia 5	RASGRP3
3.77569e-105	3791	0.503	0.05	1.214e-100	Microglia 5	GADD45B
5.90832e-105	5796	0.233	0.007	1.8997e-100	Microglia 5	CXCL8
1.13345e-103	4254	0.374	0.026	3.64438e-98	Microglia 5	STX11
3.20055e-102	4011	0.429	0.036	1.02907e-97	Microglia 5	ESR1
2.49696e-101	4189	0.552	0.066	8.02849e-97	Microglia 5	CRY1
4.03125e-100	3301	0.736	0.125	1.29617e-95	Microglia 5	IRAK2
4.86708e-100	4027	0.448	0.041	1.56491e-95	Microglia 5	KLF10
1.1543e-99	4081	0.748	0.143	3.71142e-95	Microglia 5	THRB
2.57312e-99	3804	0.755	0.145	8.27336e-95	Microglia 5	NRP1
1.24553e-98	3986	0.558	0.069	4.00475e-94	Microglia 5	CTDSPL
6.29733e-97	4871	0.307	0.017	2.02478e-92	Microglia 5	AC135050.3
9.01229e-96	5322	0.288	0.015	2.89772e-91	Microglia 5	ATF3
5.82467e-94	3814	0.417	0.036	1.87281e-89	Microglia 5	FOSL2
1.06684e-93	4166	0.718	0.133	3.43021e-89	Microglia 5	PPARG
1.72771e-92	3245	0.779	0.158	5.5551e-88	Microglia 5	PID1
1.30951e-91	4438	0.564	0.077	4.21048e-87	Microglia 5	CRIM1
1.3207e-91	3601	0.472	0.05	4.24646e-86	Microglia 5	CD163L1
2.15799e-90	3646	0.577	0.082	6.93858e-86	Microglia 5	FGF13
4.19747e-88	4376	0.755	0.172	1.34961e-83	Microglia 5	EDA
4.51367e-88	4396	0.785	0.184	1.45128e-83	Microglia 5	RNF19A
1.8845e-86	4139	0.35	0.027	6.05924e-82	Microglia 5	EMILIN2
2.99725e-86	4375	0.294	0.018	9.63706e-82	Microglia 5	PAPSS2
5.92678e-86	3862	0.73	0.153	1.90564e-81	Microglia 5	ITPKB
8.71981e-85	4887	0.282	0.017	2.80368e-80	Microglia 5	LONRF3
8.80774e-85	3852	0.485	0.058	2.83195e-82	Microglia 5	ME1
9.67748e-85	3904	0.368	0.031	3.1116e-80	Microglia 5	DIRC3
6.31432e-84	3425	0.798	0.189	2.03024e-79	Microglia 5	ABL2
3.49909e-83	6285	0.135	0.002	1.12506e-78	Microglia 5	AC090617.10
3.46872e-81	3738	0.374	0.033	1.1153e-76	Microglia 5	AC018816.1
1.35417e-80	4335	0.258	0.014	4.35405e-76	Microglia 5	MIR17HG
2.26833e-81	3449	0.84	0.241	7.29337e-76	Microglia 5	MAN1A1
6.68414e-80	3517	0.84	0.255	2.14915e-75	Microglia 5	SNX9
2.68014e-80	6914	0.141	0.002	8.61747e-75	Microglia 5	NPHS1
4.55193e-79	3842	0.945	0.39	1.46358e-73	Microglia 5	PEAK1
5.64561e-78	4354	0.282	0.018	1.81523e-73	Microglia 5	ABCA6
1.86928e-77	4897	0.19	0.007	6.0103e-73	Microglia 5	ATOH8
3.31432e-77	3038	0.613	0.102	1.06565e-72	Microglia 5	TTYH3
1.05706e-75	3391	0.515	0.071	3.39876e-71	Microglia 5	SLC38A6
2.26466e-75	3457	0.748	0.179	7.28156e-71	Microglia 5	ITSN1
2.80271e-75	3237	0.448	0.052	9.01156e-71	Microglia 5	TNFAIP2
6.69194e-75	4.46	0.178	0.006	2.15166e-70	Microglia 5	MMP2-AS1
1.6745e-74	3737	0.65	0.129	5.38401e-70	Microglia 5	WLS
1.97003e-74	3533	0.755	0.196	6.33424e-70	Microglia 5	GNA13
4.83632e-74	3179	0.644	0.121	1.55502e-69	Microglia 5	SERINC5
8.15676e-74	4125	0.35	0.032	2.62264e-69	Microglia 5	LMNA
9.54505e-74	3536	0.368	0.035	3.06902e-69	Microglia 5	PXDC1
1.68962e-73	3141	0.663	0.134	5.43264e-69	Microglia 5	ANXA5
3.61653e-73	2828	0.583	0.094	1.16282e-68	Microglia 5	IQGAP2
1.10158e-71	3977	0.35	0.033	3.54192e-67	Microglia 5	GNG12-AS1
5.82279e-71	3013	0.675	0.14	1.8722e-66	Microglia 5	CCL2
1.82238e-70	3196	0.546	0.087	5.85949e-66	Microglia 5	TPST2
9.07162e-70	6729	0.104	0.001	2.9168e-65	Microglia 5	AC025259.3
1.0929e-68	3709	0.337	0.031	3.51401e-64	Microglia 5	CCL8
1.11465e-68	3581	0.663	0.142	3.58394e-64	Microglia 5	NAMPT
1.63269e-68	4036	0.736	0.192	5.24958e-64	Microglia 5	CBLB
4.47228e-68	3244	0.571	0.098	1.43797e-63	Microglia 5	HIVEP1
4.62451e-67	3443	0.319	0.028	1.48692e-62	Microglia 5	SCN1A-AS1
9.30892e-67	2981	0.816	0.234	2.9931e-62	Microglia 5	RGL1
1.39896e-66	3043	0.601	0.113	4.49808e-62	Microglia 5	MCL1
5.98321e-66	3125	0.46	0.063	1.92378e-61	Microglia 5	DAPK1
2.52416e-65	3269	0.423	0.053	8.11592e-61	Microglia 5	MPP1
4.4061e-65	3164	0.877	0.335	1.41669e-60	Microglia 5	RBM47
6.7261e-66	5673	0.221	0.013	2.16264e-60	Microglia 5	DKK2
1.19187e-64	4593	0.288	0.023	3.83222e-60	Microglia 5	DACH1
2.03172e-65	3806	0.233	0.014	6.53258e-60	Microglia 5	LILRB5
4.19222e-64	3155	0.497	0.076	1.34792e-59	Microglia 5	ADAMTSL4-AS1
1.76975e-63	2939	0.859	0.287	5.69028e-59	Microglia 5	SPAG9
1.81317e-62	3105	0.816	0.278	5.82989e-58	Microglia 5	REL
3.67215e-62	3737	0.245	0.017	1.18071e-57	Microglia 5	METRNL
4.17908e-62	6568	0.104	0.001	1.3437e-57	Microglia 5	AC105046.1
6.00149e-62	2877	0.638	0.135	1.92966e-57	Microglia 5	CREM
9.96437e-62	3.81	0.319	0.031	3.20384e-57	Microglia 5	ROR1
1.04348e-61	3244	0.466	0.068	3.35509e-57	Microglia 5	PLXNA2
9.69932e-61	3839	0.442	0.064	3.11862e-56	Microglia 5	SASH1
1.24782e-60	3165	0.583	0.113	4.0121e-56	Microglia 5	MRC1
1.64958e-58	2944	0.368	0.042	5.30388e-54	Microglia 5	C22orf34
5.27393e-58	2822	0.454	0.066	1.69573e-53	Microglia 5	DOCK1
7.78371e-58	3258	0.325	0.033	2.50269e-53	Microglia 5	EGR2
1.59273e-57	3684	0.313	0.031	5.1211e-53	Microglia 5	DNMBP
3.01021e-56	3006	0.564	0.113	9.67873e-52	Microglia 5	AGAP3
5.95502e-56	3117	0.632	0.145	1.91472e-51	Microglia 5	ATP1B3
1.38749e-55	4165	0.221	0.015	4.46119e-51	Microglia 5	ZNF697
4.35522e-55	3346	0.436	0.066	1.40033e-50	Microglia 5	STX4
1.80959e-54	4141	0.344	0.041	5.81838e-50	Microglia 5	IGF2BP3
2.47029e-54	2726	0.699	0.182	7.94273e-50	Microglia 5	ARHGAP18
6.4682e-54	4034	0.221	0.015	2.07972e-50	Microglia 5	AC005920.2
9.816e-54	3059	0.767	0.253	3.15614e-49	Microglia 5	DENND4C
7.31404e-53	2939	0.534	0.104	2.35168e-48	Microglia 5	ETF1
7.71158e-53	5.09	0.153	0.006	2.4795e-48	Microglia 5	AC067751.1
2.40154e-53	2413	0.595	0.121	7.72168e-48	Microglia 5	IQGAP1
5.7114e-52	3513	0.344	0.042	1.83639e-47	Microglia 5	OTUD1
5.75047e-52	4.13	0.221	0.016	1.84895e-48	Microglia 5	HBEGF
2.98728e-51	2409	0.748	0.219	9.60501e-47	Microglia 5	PPARD
8.81261e-51	2956	0.448	0.073	2.83352e-46	Microglia 5	ELL
3.47862e-50	2737	0.589	0.13	1.11848e-45	Microglia 5	MAPK6
6.68002e-50	3079	0.337	0.041	2.14783e-45	Microglia 5	AC020916.1
7.3485e-50	3585	0.699	0.214	2.36276e-45	Microglia 5	ZNF33A
7.85625e-50	2581	0.798	0.273	2.52602e-45	Microglia 5	NFE2L2
1.09379e-49	5906	0.123	0.004	3.51685e-45	Microglia 5	ASTL
1.53583e-49	2963	0.558	0.117	4.93814e-45	Microglia 5	PDLIM5
1.6588e-49	3115	0.448	0.074	5.33355e-45	Microglia 5	USP36
2.35805e-49	3316	0.294	0.031	7.58184e-46	Microglia 5	CSRNP1
3.04103e-49	2375	0.755	0.222	9.77784e-45	Microglia 5	SH2B3
6.90055e-49	4997	0.129	0.004	2.21873e-45	Microglia 5	AC010491.2
2.97131e-47	3243	0.466	0.087	9.55365e-43	Microglia 5	MIDN
3.08442e-47	2892	0.607	0.151	9.91732e-43	Microglia 5	HPCAL1
3.33822e-48	2579	0.706	0.212	1.07334e-42	Microglia 5	PTPN12
5.65188e-47	2791	0.362	0.049	1.81725e-43	Microglia 5	PARVB
7.17728e-48	3243	0.804	0.31	2.30771e-42	Microglia 5	NFKB1
9.66155e-48	3265	0.675	0.19	3.10648e-42	Microglia 5	SAMD4A
4.15551e-46	2968	0.294	0.032	1.33612e-41	Microglia 5	SIGLEC1
1.27049e-45	2733	0.448	0.078	4.08502e-41	Microglia 5	SCML1
4.18821e-45	3237	0.38	0.058	1.34663e-40	Microglia 5	YBX3
2.12085e-46	2677	0.718	0.224	6.81916e-40	Microglia 5	HIVEP2
2.20633e-44	2.5	0.583	0.135	7.09403e-40	Microglia 5	ZHX2
3.24273e-44	3415	0.288	0.033	1.04264e-39	Microglia 5	FGFR1
2.65682e-44	4759	0.153	0.008	8.54246e-39	Microglia 5	KLF4
3.03616e-43	4213	0.196	0.015	9.76217e-39	Microglia 5	LAMC1
8.37186e-43	2727	0.448	0.082	2.69181e-38	Microglia 5	RASSF5
3.22052e-42	2395	0.822	0.322	1.03549e-37	Microglia 5	ASAP1
3.62575e-42	2.93	0.405	0.067	1.16579e-38	Microglia 5	HRH1
5.50513e-42	3312	0.362	0.055	1.77007e-37	Microglia 5	PLAUR
1.52415e-41	3634	0.209	0.017	4.9006e-38	Microglia 5	STARD13-AS
2.91536e-41	3219	0.294	0.036	9.37377e-37	Microglia 5	PER1
5.17091e-41	3998	0.239	0.024	1.6626e-36	Microglia 5	MBOAT1
1.54511e-40	2707	0.607	0.161	4.96799e-36	Microglia 5	SDCBP
2.14241e-41	4903	0.135	0.006	6.8885e-36	Microglia 5	MAFF
2.74771e-40	3629	0.19	0.014	8.8347e-36	Microglia 5	FCGR2B
3.3629e-40	2252	0.663	0.185	1.08127e-35	Microglia 5	PHLPP1
1.76999e-39	3976	0.141	0.007	5.69106e-36	Microglia 5	PMAIP1
4.97862e-39	3039	0.264	0.03	1.60077e-34	Microglia 5	EYA2
5.50803e-39	3583	0.239	0.025	1.771e-34	Microglia 5	LDLR
7.71932e-38	3546	0.387	0.069	2.48199e-33	Microglia 5	INSIG1
1.83523e-37	2.35	0.816	0.362	5.90081e-33	Microglia 5	FRMD4B
2.26645e-37	2.39	0.736	0.268	7.28731e-33	Microglia 5	ATP6V0A1
2.51248e-37	2708	0.46	0.095	8.07838e-33	Microglia 5	AGO2
3.36929e-37	3.21	0.344	0.054	1.08333e-32	Microglia 5	TRIB1
4.23915e-37	3377	0.288	0.038	1.36301e-32	Microglia 5	TIPARP
5.77307e-37	2394	0.546	0.134	1.85621e-32	Microglia 5	FCGR2A
6.07319e-37	1589	0.847	0.334	1.95271e-32	Microglia 5	DPYD
7.33394e-38	2754	0.497	0.113	2.35808e-32	Microglia 5	VPS37B
8.73091e-37	2476	0.595	0.162	2.80725e-32	Microglia 5	RCOR1
2.67398e-36	2776	0.699	0.266	8.59765e-32	Microglia 5	HECTD2
6.53748e-37	3044	0.38	0.067	2.102e-31	Microglia 5	CPNE8
1.3347e-35	2636	0.577	0.159	4.29147e-31	Microglia 5	ATP2B4
1.48402e-35	3493	0.233	0.025	4.77156e-31	Microglia 5	LATS2
2.70429e-35	2502	0.466	0.099	8.6951e-31	Microglia 5	SESTD1
4.63304e-35	2363	0.736	0.3	1.48966e-30	Microglia 5	FBXW11
6.47319e-35	2802	0.785	0.344	2.08133e-30	Microglia 5	HNRNPU
1.04347e-34	4439	0.123	0.006	3.35507e-30	Microglia 5	AC243829.4
2.38027e-35	2889	0.258	0.031	7.65327e-30	Microglia 5	NAB2
2.40528e-34	3836	0.178	0.014	7.7337e-30	Microglia 5	ING1
5.94e-34	2698	0.331	0.052	1.90989e-29	Microglia 5	TOM1
9.09823e-34	3132	0.239	0.027	2.92535e-29	Microglia 5	C5AR1
3.08413e-33	3119	0.325	0.052	9.91639e-29	Microglia 5	ICAM1
5.19139e-33	2432	0.509	0.125	1.66919e-28	Microglia 5	PDGFC
6.56585e-33	4738	0.11	0.005	2.11112e-28	Microglia 5	SPTBN5
9.09011e-33	4.72	0.19	0.018	2.92274e-28	Microglia 5	TGFB2
1.07362e-32	2315	0.644	0.211	3.452e-28	Microglia 5	SYNJ1
1.32252e-32	2191	0.62	0.18	4.2523e-31	Microglia 5	JUNB
2.03819e-32	2.8	0.319	0.05	6.55338e-28	Microglia 5	DOT1L
2.86582e-32	3018	0.227	0.025	9.21446e-29	Microglia 5	CD28
4.62181e-32	2169	0.62	0.185	1.48605e-27	Microglia 5	STK10
2.04403e-31	2275	0.479	0.111	6.57218e-27	Microglia 5	CD276
2.07002e-31	4639	0.129	0.008	6.65573e-27	Microglia 5	LINC01010
2.70106e-31	2541	0.503	0.126	8.68471e-27	Microglia 5	POLA1
2.80023e-31	2864	0.294	0.044	9.00359e-27	Microglia 5	CCDC149
2.80065e-31	2239	0.761	0.323	9.00494e-27	Microglia 5	RAB7A
4.1763e-31	4034	0.129	0.008	1.34281e-26	Microglia 5	AC018445.5
4.41277e-31	2785	0.276	0.038	1.41884e-27	Microglia 5	TEC
8.83813e-31	2815	0.35	0.063	2.84173e-26	Microglia 5	STARD4
9.0374e-31	2.45	0.374	0.069	2.9058e-27	Microglia 5	ZNF410
1.29956e-30	2151	0.724	0.28	4.17849e-26	Microglia 5	AFF4
1.46923e-30	1708	0.724	0.245	4.72402e-26	Microglia 5	AFF3
1.47462e-30	2198	0.356	0.063	4.74135e-26	Microglia 5	VAV3
1.50625e-30	3507	0.184	0.017	4.84303e-26	Microglia 5	LINC01482
1.85531e-30	3302	0.184	0.017	5.96537e-26	Microglia 5	CCDC141
2.14188e-30	3354	0.184	0.017	6.8868e-26	Microglia 5	TNF
2.8656e-30	2237	0.571	0.165	9.21377e-26	Microglia 5	RAB8B
3.33753e-30	2.43	0.466	0.109	1.07312e-25	Microglia 5	ARHGEF10L
5.3287e-30	2437	0.54	0.146	1.71334e-26	Microglia 5	SELENOP
6.33411e-30	2628	0.669	0.249	2.03661e-25	Microglia 5	ARID5B
6.45043e-30	2392	0.644	0.221	2.07401e-25	Microglia 5	ADAM17
8.30698e-30	2876	0.282	0.041	2.67094e-26	Microglia 5	DRAM1
1.05647e-29	2679	0.27	0.037	3.39686e-25	Microglia 5	MPPED2
2.35206e-30	5428	0.074	0.002	7.56259e-25	Microglia 5	THRB-IT1
9.17521e-29	2413	0.472	0.114	2.9501e-24	Microglia 5	EGR3
1.04192e-28	3026	0.227	0.027	3.35008e-24	Microglia 5	TNFAIP8L3
1.67071e-28	2235	0.497	0.124	5.37185e-24	Microglia 5	TENT4A
1.68544e-29	1669	0.939	0.743	5.4192e-24	Microglia 5	NEAT1
2.7809e-29	0.987	1	1	8.94142e-24	Microglia 5	MALAT1
6.70089e-28	3.64	0.196	0.021	2.15454e-23	Microglia 5	AP002784.1
8.76388e-29	2273	0.693	0.283	2.81785e-23	Microglia 5	RAPH1
1.12249e-27	3451	0.16	0.014	3.60914e-23	Microglia 5	AC067852.3
1.26052e-27	4391	0.147	0.012	4.05294e-23	Microglia 5	PLAU
1.65368e-27	3611	0.123	0.008	5.31709e-23	Microglia 5	AL390860.1
2.06268e-27	2627	0.325	0.057	6.63212e-23	Microglia 5	JOSD1
3.51869e-27	2378	0.479	0.122	1.13136e-22	Microglia 5	AP1S2
9.89907e-27	2533	0.472	0.125	3.18285e-22	Microglia 5	ZNF267
1.14038e-26	3667	0.117	0.007	3.66666e-22	Microglia 5	MARCO
1.15559e-26	5491	0.067	0.002	3.71556e-23	Microglia 5	AC007877.1
1.3243e-26	1911	0.718	0.278	4.25803e-22	Microglia 5	C20orf194
3.34445e-26	5507	0.08	0.003	1.07534e-21	Microglia 5	AC139099.2
4.67944e-26	2.16	0.847	0.617	1.50458e-21	Microglia 5	SPRED1
8.56954e-27	2403	0.663	0.258	2.75536e-21	Microglia 5	HIF1A
1.32996e-26	2311	0.485	0.129	4.27622e-21	Microglia 5	KLF7
2.5905e-25	2734	0.399	0.091	8.32923e-21	Microglia 5	NAB1
2.63759e-26	1836	0.822	0.432	8.48065e-21	Microglia 5	KIF1B
3.09787e-25	2021	0.65	0.233	9.96058e-21	Microglia 5	KPNA4
3.41307e-25	2567	0.38	0.081	1.0974e-20	Microglia 5	TMEM51
4.99755e-25	3791	0.123	0.008	1.60686e-20	Microglia 5	DENND2C
5.17785e-25	2321	0.546	0.166	1.66483e-20	Microglia 5	FLOT1
1.20014e-24	2077	0.718	0.294	3.85881e-21	Microglia 5	RBPJ
2.53547e-24	4147	0.092	0.004	8.1523e-20	Microglia 5	AL138999.2
3.853e-24	3401	0.528	0.162	1.23885e-19	Microglia 5	HOMER1
5.43875e-24	2166	0.411	0.095	1.74872e-19	Microglia 5	EHD4
7.95047e-24	2069	0.755	0.35	2.55631e-19	Microglia 5	TSC22D2
8.4445e-24	4839	0.098	0.005	2.71516e-19	Microglia 5	LUCAT1
1.90863e-23	2814	0.325	0.063	6.13681e-19	Microglia 5	MFHAS1
1.98219e-23	3707	0.227	0.032	6.37334e-19	Microglia 5	SDC2
2.68351e-25	4022	0.104	0.006	8.6283e-19	Microglia 5	AC119674.1
5.26719e-23	2407	0.699	0.292	1.69356e-18	Microglia 5	GLCCI1
5.36137e-25	4375	0.166	0.017	1.72384e-18	Microglia 5	KMO
7.21404e-23	4453	0.086	0.004	2.31953e-18	Microglia 5	TMEM88
7.82868e-23	2275	0.669	0.266	2.51716e-18	Microglia 5	SGK1
7.98175e-23	2047	0.564	0.181	2.56637e-18	Microglia 5	BTG2
9.76833e-23	2448	0.405	0.098	3.14081e-18	Microglia 5	SH3BP5
1.0221e-22	2471	0.638	0.26	3.28635e-18	Microglia 5	ATP13A3
1.57981e-22	2016	0.558	0.172	5.07957e-18	Microglia 5	FARP1
1.68154e-22	2486	0.534	0.171	5.40665e-18	Microglia 5	KLF6
2.8415e-22	2047	0.62	0.221	9.13627e-18	Microglia 5	JARID2
5.00163e-22	4296	0.092	0.005	1.60817e-17	Microglia 5	ITPKB-AS1
5.44853e-22	2434	0.288	0.051	1.75187e-17	Microglia 5	CFAP161
7.04998e-22	2509	0.442	0.117	2.26678e-17	Microglia 5	FKBP5
9.1374e-23	2375	0.368	0.082	2.93795e-17	Microglia 5	DUSP1
1.38021e-22	1959	0.387	0.086	4.43779e-17	Microglia 5	HIP1
1.87845e-22	1.5	0.736	0.289	6.03979e-18	Microglia 5	FOXP1
3.68962e-21	2041	0.748	0.345	1.18632e-16	Microglia 5	CPEB4
1.06957e-20	3186	0.178	0.021	3.43898e-16	Microglia 5	TEX14
2.00721e-20	4791	0.067	0.002	6.45379e-16	Microglia 5	LINC01839
2.07972e-22	2632	0.252	0.041	6.68692e-16	Microglia 5	ARHGAP10
2.1801e-20	4284	0.086	0.004	7.00966e-16	Microglia 5	AL355881.1
3.32471e-20	2068	0.589	0.21	1.069e-15	Microglia 5	TUT7
3.72475e-20	1961	0.669	0.283	1.19762e-15	Microglia 5	TRPS1
4.77275e-20	1796	0.84	0.488	1.53458e-15	Microglia 5	FBXO11
4.91527e-20	2679	0.362	0.084	1.58041e-16	Microglia 5	MAPKAPK2
5.18695e-20	6.96	0.043	0	1.66776e-15	Microglia 5	STEAP4
5.31179e-20	5.96	0.043	0	1.7079e-15	Microglia 5	TFAP2C
5.63162e-22	2.42	0.429	0.117	1.81074e-16	Microglia 5	GPR183
6.66507e-20	1574	0.785	0.398	2.14302e-15	Microglia 5	ATG7
7.50262e-20	3032	0.202	0.027	2.41232e-15	Microglia 5	EPAS1
7.62754e-20	4112	0.104	0.007	2.45248e-15	Microglia 5	AL355304.1
1.13331e-19	1487	0.945	0.745	3.64392e-15	Microglia 5	ZSWIM6
1.24661e-19	2391	0.552	0.189	4.00823e-15	Microglia 5	SQSTM1
1.53194e-19	2656	0.466	0.146	4.92564e-15	Microglia 5	AC131944.1
2.00919e-19	3527	0.166	0.019	6.46015e-15	Microglia 5	LBH
2.78217e-19	1843	0.503	0.151	8.94552e-15	Microglia 5	UBASH3B
3.46801e-19	1745	0.65	0.245	1.11507e-14	Microglia 5	CTNNA1
4.05635e-19	2282	0.337	0.074	1.30424e-14	Microglia 5	WDR91
4.56963e-19	3777	0.264	0.049	1.46927e-14	Microglia 5	ARRDC3
6.33516e-19	2484	0.454	0.133	2.03694e-14	Microglia 5	CLCN5
7.01192e-19	5791	0.049	0.001	2.25454e-14	Microglia 5	AC100849.2
7.11184e-20	4943	0.055	0.001	2.28667e-15	Microglia 5	AC135050.1
1.36875e-18	2584	0.331	0.073	4.40093e-14	Microglia 5	LIMD1
2.31754e-18	2704	0.423	0.121	7.45157e-14	Microglia 5	HNMT
3.31402e-18	2544	0.196	0.027	1.06556e-13	Microglia 5	GPNMB
4.03262e-18	2906	0.141	0.014	1.29661e-14	Microglia 5	SPAG1
4.46341e-18	2328	0.19	0.025	1.43512e-13	Microglia 5	MS4A4E
7.55839e-18	1718	0.693	0.306	2.43025e-13	Microglia 5	SND1
1.19019e-18	3274	0.153	0.017	3.82681e-13	Microglia 5	MASTL
1.23508e-17	2193	0.35	0.082	3.97115e-13	Microglia 5	ARID5A
1.34447e-17	3023	0.184	0.025	4.32288e-13	Microglia 5	ADGRA3
1.64336e-18	1.77	0.767	0.363	5.28389e-13	Microglia 5	NFAT5
2.27432e-17	2866	0.552	0.201	7.31263e-13	Microglia 5	GBE1
2.2853e-17	2952	0.252	0.046	7.34792e-13	Microglia 5	AL356124.1
2.52056e-17	2199	0.442	0.127	8.10436e-13	Microglia 5	ESYT2
2.79608e-17	4.51	0.074	0.003	8.99022e-13	Microglia 5	ABCA9-AS1
4.3492e-17	1522	0.859	0.576	1.3984e-12	Microglia 5	ATP2B1
4.78749e-17	1957	0.466	0.137	1.53932e-12	Microglia 5	MALT1
7.41456e-17	2.24	0.491	0.159	2.384e-12	Microglia 5	MYO1E
9.83645e-17	5331	0.055	0.002	3.16271e-13	Microglia 5	CXCL2
1.47582e-16	1.8	0.638	0.258	4.7452e-12	Microglia 5	EFR3A
1.58161e-16	2506	0.429	0.129	5.08535e-12	Microglia 5	NRP2
1.6674e-16	1789	0.448	0.128	5.36119e-12	Microglia 5	STAB1
2.09567e-16	2285	0.387	0.102	6.73822e-12	Microglia 5	AGPAT4
3.1106e-16	2019	0.319	0.07	1.00015e-11	Microglia 5	ADAMTS17
3.40914e-16	1681	0.687	0.314	1.09614e-11	Microglia 5	FNIP1
3.85707e-16	2005	0.227	0.037	1.24016e-11	Microglia 5	CD163
4.5563e-16	2481	0.301	0.065	1.46499e-12	Microglia 5	RILPL2
5.00543e-16	2415	0.325	0.075	1.6094e-12	Microglia 5	LINC-PINT
5.82553e-16	2227	0.601	0.247	1.87308e-11	Microglia 5	UST
8.32487e-16	2.37	0.301	0.065	2.6767e-11	Microglia 5	CCNT1
8.78628e-16	4621	0.067	0.003	2.82505e-11	Microglia 5	ZNF341-AS1
9.10944e-16	2106	0.399	0.109	2.92896e-11	Microglia 5	ZNF516
1.08698e-15	1586	0.742	0.393	3.49496e-12	Microglia 5	BRAF
1.30854e-17	1.75	0.736	0.364	4.20736e-11	Microglia 5	SIPA1L1
1.36511e-15	1851	0.626	0.253	4.38923e-11	Microglia 5	FNIP2
2.75565e-15	1967	0.417	0.119	8.86023e-11	Microglia 5	MAP3K8
2.7584e-16	2.02	0.307	0.067	8.8691e-12	Microglia 5	MYO10
2.79901e-15	1842	0.54	0.191	8.99966e-11	Microglia 5	ABL1
3.07555e-15	1679	0.62	0.254	9.88881e-12	Microglia 5	EEA1
3.5126e-15	2092	0.374	0.099	1.12941e-11	Microglia 5	DCUN1D4
5.24491e-15	2681	0.147	0.017	1.6864e-10	Microglia 5	AL035446.2
9.20751e-15	4013	0.092	0.006	2.96049e-10	Microglia 5	NCR3LG1
9.31467e-16	1561	0.706	0.325	2.99494e-10	Microglia 5	SRGN
9.86764e-15	3385	0.135	0.015	3.17274e-10	Microglia 5	RND3
1.00034e-14	2495	0.479	0.165	3.21641e-10	Microglia 5	ZC3H12C
1.09491e-14	2021	0.687	0.325	3.52045e-11	Microglia 5	NPL
1.1102e-14	2.56	0.276	0.059	3.56963e-11	Microglia 5	PANX1
1.42988e-14	2.48	0.27	0.056	4.59748e-12	Microglia 5	RIMKLB
1.51021e-15	3166	0.147	0.018	4.85579e-10	Microglia 5	LTBP2
2.55331e-14	2323	0.595	0.271	8.20966e-10	Microglia 5	ARHGAP6
2.62326e-14	6206	0.037	0	8.43458e-10	Microglia 5	GCOM1
3.66079e-14	2086	0.331	0.08	1.17705e-09	Microglia 5	ZCCHC14
4.74335e-15	2434	0.221	0.038	1.52513e-09	Microglia 5	LSS
5.18896e-14	3588	0.135	0.015	1.66841e-09	Microglia 5	PTGS2
5.49553e-14	1718	0.73	0.419	1.76698e-10	Microglia 5	ELF1
6.33931e-14	2355	0.245	0.047	2.03828e-09	Microglia 5	AC007262.2
6.45514e-14	2332	0.344	0.089	2.07552e-09	Microglia 5	WDR36
6.91389e-14	2.04	0.27	0.056	2.22302e-09	Microglia 5	LYVE1
7.77252e-14	3.16	0.135	0.015	2.4991e-09	Microglia 5	PDYN-AS1
9.41348e-14	1781	0.669	0.309	3.02672e-09	Microglia 5	MAP4K3
1.38004e-13	1885	0.546	0.204	4.43724e-09	Microglia 5	YTHDF3
1.48165e-13	1947	0.724	0.449	4.76396e-09	Microglia 5	TBC1D4
3.50381e-13	2958	0.147	0.018	1.12658e-09	Microglia 5	GNG12
4.85598e-13	2366	0.276	0.061	1.56134e-08	Microglia 5	PI4K2A
9.13953e-13	4574	0.08	0.005	2.93863e-08	Microglia 5	CD109
1.06418e-12	1856	0.35	0.091	3.42167e-08	Microglia 5	RELB
1.67965e-12	1932	0.337	0.087	5.40057e-08	Microglia 5	ECD
2.02571e-12	1829	0.571	0.235	6.51327e-08	Microglia 5	INTS6
2.29733e-12	1221	0.926	0.701	7.38659e-08	Microglia 5	ZFAND3
2.43143e-12	2417	0.252	0.052	7.81777e-08	Microglia 5	SLC41A2
2.80228e-12	1459	0.816	0.463	9.01017e-08	Microglia 5	NR3C1
2.96709e-12	2646	0.16	0.022	9.54009e-08	Microglia 5	FPR3
3.65278e-12	2015	0.301	0.072	1.17448e-07	Microglia 5	PRR5
4.07805e-13	2.85	0.147	0.019	1.31122e-07	Microglia 5	MIR22HG
4.3537e-12	1573	0.626	0.268	1.39984e-07	Microglia 5	AGO3
6.33434e-12	1.57	0.515	0.184	2.03668e-07	Microglia 5	NUP98
6.39772e-12	2.21	0.239	0.048	2.05706e-07	Microglia 5	NECTIN2
6.68465e-12	7112	0.025	0	2.14932e-07	Microglia 5	AC078929.1
7.9605e-12	1.28	0.859	0.61	2.55954e-07	Microglia 5	LPP
8.34243e-12	1926	0.393	0.117	2.68234e-07	Microglia 5	ARFGAP3
8.84877e-12	1882	0.583	0.253	2.84515e-07	Microglia 5	ARHGAP31
1.02173e-11	1534	0.552	0.202	3.28518e-07	Microglia 5	RLF
1.26458e-11	2153	0.393	0.12	4.06602e-07	Microglia 5	FOS
1.33336e-11	2157	0.35	0.095	4.28714e-07	Microglia 5	AC016831.7
1.74188e-11	2349	0.362	0.106	5.60067e-07	Microglia 5	ASTN2
3.64128e-11	3928	0.08	0.006	1.17078e-06	Microglia 5	HS3ST3B1
4.13218e-11	1806	0.534	0.216	1.32862e-06	Microglia 5	ARL8B
4.53841e-11	1.76	0.393	0.116	1.45924e-07	Microglia 5	NDEL1
4.86727e-11	1859	0.718	0.386	1.56497e-06	Microglia 5	RAB31
5.26727e-11	2849	0.129	0.015	1.69359e-06	Microglia 5	FAM151B
1.10602e-10	1892	0.681	0.352	3.55619e-06	Microglia 5	CDK6
1.38866e-10	1941	0.301	0.074	4.46495e-06	Microglia 5	TPT1-AS1
1.90769e-10	1338	0.828	0.576	6.13379e-06	Microglia 5	CAPZB
2.06498e-10	3743	0.08	0.006	6.63952e-06	Microglia 5	CD209
2.44057e-10	1.59	0.73	0.407	7.84715e-07	Microglia 5	FRYL
2.7304e-11	2295	0.282	0.068	8.77906e-07	Microglia 5	AL592429.2
3.21008e-11	2095	0.264	0.06	1.03214e-05	Microglia 5	SH3PXD2A
3.73631e-10	3.51	0.104	0.01	1.20134e-05	Microglia 5	CD80
5.53924e-10	1526	0.503	0.182	1.78103e-06	Microglia 5	RYBP
6.33701e-10	2451	0.166	0.026	2.03754e-06	Microglia 5	TNFRSF14
7.29884e-10	2441	0.319	0.088	2.3468e-05	Microglia 5	MCUB
8.01683e-10	2582	0.209	0.04	2.57765e-05	Microglia 5	ST7
1.15071e-09	3229	0.374	0.128	3.69988e-05	Microglia 5	FGL2
1.22133e-09	1798	0.479	0.178	3.92693e-06	Microglia 5	BAZ1A
1.29443e-09	2847	0.172	0.028	4.16198e-06	Microglia 5	PDE7B
1.3081e-09	1.52	0.436	0.14	4.20592e-05	Microglia 5	IQSEC1
1.48506e-09	1658	0.742	0.436	4.77492e-05	Microglia 5	ADAM10
1.49815e-09	2852	0.141	0.02	4.81701e-05	Microglia 5	HSD17B14
1.90171e-09	1792	0.503	0.195	6.11456e-05	Microglia 5	SLC12A6
2.64346e-09	1523	0.632	0.284	8.49952e-05	Microglia 5	TLE4
2.976e-10	1.44	0.761	0.45	9.56874e-05	Microglia 5	MGAT5
3.08867e-09	3095	0.098	0.01	9.93099e-05	Microglia 5	FCAR
3.35888e-09	1973	0.429	0.148	0.000107998	Microglia 5	RNASE1
3.53678e-09	1465	0.877	0.652	0.000113718	Microglia 5	PTPRJ
4.13097e-09	3124	0.104	0.011	0.000132823	Microglia 5	CA13
5.31875e-09	2041	0.227	0.047	1.71014e-05	Microglia 5	CRTC3
5.35024e-09	3428	0.08	0.006	0.000172026	Microglia 5	SNX33
6.76552e-09	1148	0.859	0.555	0.000217532	Microglia 5	SIK3
6.86022e-09	1872	0.331	0.094	0.000220577	Microglia 5	DAB2
8.88065e-09	1352	0.693	0.343	2.8554e-05	Microglia 5	RABEP1
1.02597e-08	4491	0.049	0.002	0.00032988	Microglia 5	AC131956.2
1.04624e-08	2921	0.221	0.048	0.000336399	Microglia 5	MYLK
1.06417e-08	7013	0.031	0	0.000342161	Microglia 5	TSLP
1.07646e-09	1709	0.521	0.211	3.46114e-05	Microglia 5	IL1RAP
1.3187e-09	2195	0.258	0.062	0.000424003	Microglia 5	SLC5A3
1.38182e-08	3503	0.11	0.013	0.000444296	Microglia 5	EGFR
1.38236e-08	1.31	0.693	0.354	0.000444471	Microglia 5	UBE2D3
1.51932e-08	2469	0.147	0.022	0.000488506	Microglia 5	CCDC170
1.57059e-08	1644	0.54	0.219	0.00050499	Microglia 5	ATP6V1C1
1.68853e-08	3186	0.11	0.013	0.000542913	Microglia 5	TGIF1
2.09024e-08	3244	0.374	0.122	6.72074e-05	Microglia 5	TFRC
2.09786e-08	1598	0.466	0.165	6.74524e-05	Microglia 5	MECP2
2.17585e-08	1858	0.436	0.157	0.000699602	Microglia 5	ATP11C
2.31924e-08	3469	0.27	0.071	0.000745705	Microglia 5	JAM3
2.38928e-08	1427	0.632	0.296	0.000768225	Microglia 5	CPQ
2.40393e-08	1543	0.847	0.613	7.72934e-05	Microglia 5	RUNX1
3.04093e-08	1.19	0.644	0.282	0.000977751	Microglia 5	ARAP2
3.36825e-08	1895	0.368	0.114	0.00108299	Microglia 5	UBAP2L
3.58095e-08	1751	0.399	0.133	0.000115138	Microglia 5	PPP1R10
3.68224e-09	1692	0.325	0.091	0.00118395	Microglia 5	NR6A1
3.75971e-08	2372	0.485	0.202	0.00120886	Microglia 5	PLEK
4.15475e-08	2.68	0.123	0.016	0.000133588	Microglia 5	FZD1
4.45357e-08	2687	0.16	0.026	0.00143196	Microglia 5	ANXA2
5.1455e-08	2291	0.215	0.045	0.00165443	Microglia 5	UBTD2
5.20859e-09	2114	0.35	0.109	0.00167472	Microglia 5	SNAP23
5.96262e-08	1413	0.644	0.297	0.00191716	Microglia 5	RHEB
6.17153e-08	3223	0.221	0.049	0.00198433	Microglia 5	PLPP3
6.94674e-08	1953	0.423	0.15	0.00223359	Microglia 5	PITPNC1
7.22395e-08	2502	0.135	0.019	0.00232272	Microglia 5	DENND2D
7.34446e-08	1385	0.595	0.259	0.00236146	Microglia 5	SLC25A13
9.408e-08	4169	0.055	0.003	0.00302496	Microglia 5	AC008696.2
1.03122e-07	2605	0.166	0.029	0.00331569	Microglia 5	RBBP8
1.32036e-07	2315	0.19	0.037	0.00424535	Microglia 5	PPP1R15A
1.34064e-07	2698	0.135	0.02	0.00431055	Microglia 5	KLHL13
1.40918e-07	3537	0.067	0.005	0.00453094	Microglia 5	AC137894.3
1.76255e-07	2275	0.319	0.093	0.000566713	Microglia 5	TBC1D8
2.10109e-07	1342	0.595	0.261	0.00675565	Microglia 5	TPM3
2.11581e-07	1711	0.472	0.18	0.00680297	Microglia 5	WWP1
2.16794e-07	1607	0.429	0.15	0.00697058	Microglia 5	ZMIZ1
2.43635e-07	4206	0.049	0.002	0.00783359	Microglia 5	AC004069.1
2.56628e-07	1925	0.301	0.084	0.00825137	Microglia 5	MGAT1
2.98893e-08	3498	0.092	0.009	0.0096103	Microglia 5	SNHG4
2.99617e-07	3428	0.074	0.006	0.00963357	Microglia 5	AC107993.1
3.59476e-07	3398	0.098	0.011	0.0115582	Microglia 5	TDRD10
5.17446e-07	1444	0.638	0.315	0.0166374	Microglia 5	FNDC3B
5.1842e-07	2255	0.368	0.123	0.0166688	Microglia 5	ACVR2A
5.21951e-07	1408	0.485	0.182	0.0167823	Microglia 5	WTAP
5.58457e-07	1435	0.454	0.162	0.0179561	Microglia 5	SPIRE1
6.4316e-07	1567	0.632	0.322	0.0206795	Microglia 5	BCAR3
8.28823e-08	2013	0.245	0.059	0.0266491	Microglia 5	GRAMD4
1.06808e-06	6112	0.025	0	0.0343419	Microglia 5	AC116563.1
1.12413e-06	1843	0.472	0.193	0.036144	Microglia 5	USP12
1.29797e-06	1822	0.38	0.127	0.00417337	Microglia 5	SNX30
1.48771e-06	1364	0.748	0.437	0.00478342	Microglia 5	ERBIN
1.67834e-07	1417	0.571	0.252	0.0539636	Microglia 5	CTNNB1
2.43482e-06	5153	0.037	0.001	0.0782868	Microglia 5	AC004921.1
3.19937e-06	2061	0.301	0.089	0.102869	Microglia 5	CHORDC1
3.72493e-06	2.43	0.233	0.057	0.119768	Microglia 5	SLC7A1
4.51647e-06	1507	0.595	0.283	0.145218	Microglia 5	AFTPH
4.75168e-06	1329	0.644	0.324	0.152781	Microglia 5	RANBP9
5.17626e-06	1968	0.534	0.255	0.166432	Microglia 5	CD86
5.19744e-06	1299	0.54	0.227	0.167113	Microglia 5	DDX3X
5.54322e-07	2108	0.356	0.121	0.178231	Microglia 5	SMS
5.9571e-06	1363	0.54	0.224	0.191539	Microglia 5	AGFG1
6.88424e-06	4653	0.043	0.002	0.221349	Microglia 5	AP002851.1
7.05368e-06	1702	0.282	0.076	0.226797	Microglia 5	PI4KB
7.2007e-06	1528	0.411	0.144	0.231524	Microglia 5	UBAP1
8.00928e-06	7375	0.018	0	0.257522	Microglia 5	AC022868.2
8.00929e-06	6791	0.018	0	0.257523	Microglia 5	AC104695.3
8.00929e-06	6791	0.018	0	0.257523	Microglia 5	AC090192.2
8.66992e-06	5375	0.031	0.001	0.278764	Microglia 5	C3orf22
9.18287e-06	3791	0.055	0.003	0.295257	Microglia 5	CD300LB
1.02046e-05	1.68	0.773	0.569	0.328108	Microglia 5	PDE4D
1.0631e-05	1555	0.374	0.122	0.341818	Microglia 5	MEF2D
1.24711e-05	2187	0.202	0.045	0.400982	Microglia 5	ARL5B
1.51724e-05	2437	0.178	0.036	0.487837	Microglia 5	SNUPN
1.73615e-05	2566	0.245	0.063	0.558226	Microglia 5	EAF2
1.9732e-05	1548	0.387	0.133	0.634442	Microglia 5	FOXK2
2.14857e-05	2494	0.288	0.086	0.69083	Microglia 5	EZR
2.33303e-05	1602	0.485	0.2	0.750138	Microglia 5	RABGEF1
2.54307e-05	1283	0.466	0.176	0.0817674	Microglia 5	SMG6
3.17199e-05	1322	0.583	0.262	1.01989	Microglia 5	HIPK3
3.359e-06	1569	0.362	0.121	1.08002	Microglia 5	ILRUN
3.46883e-05	1677	0.399	0.14	1.11533	Microglia 5	FCHO2
3.57569e-05	1258	0.485	0.188	1.14969	Microglia 5	CDC42BPB
3.62131e-06	1546	0.669	0.387	0.116436	Microglia 5	EPS8
3.70962e-05	1761	0.387	0.141	1.19275	Microglia 5	GATAD2A
3.80258e-05	3933	0.061	0.004	1.22264	Microglia 5	AC079210.1
3.83077e-06	2372	0.147	0.025	0.123171	Microglia 5	MYO1C
3.86048e-05	1819	0.399	0.148	1.24126	Microglia 5	CPEB2
4.1825e-06	1436	0.632	0.339	1.3448	Microglia 5	CHD1
4.80032e-07	1377	0.675	0.376	1.54345	Microglia 5	FNDC3A
4.88575e-06	2101	0.221	0.053	1.57092	Microglia 5	PLEKHO2
5.36133e-05	1.13	0.859	0.709	1.72383	Microglia 5	SLC9A9
6.16817e-05	2725	0.153	0.028	1.98325	Microglia 5	AC007384.1
6.62777e-05	3928	0.055	0.004	2.13103	Microglia 5	HOMER3-AS1
6.6493e-05	1099	0.742	0.431	2.13795	Microglia 5	CHD2
7.21624e-05	2897	0.196	0.045	2.32024	Microglia 5	RGS2
7.53317e-05	1418	0.417	0.153	2.42214	Microglia 5	FBXO42
0.000106171	2381	0.147	0.026	3.41371	Microglia 5	ISG20L2
0.000109531	3.26	0.08	0.008	3.52176	Microglia 5	AC008945.2
0.000130784	2884	0.104	0.014	4.20509	Microglia 5	HSPA6
0.000136798	2978	0.135	0.023	0.439848	Microglia 5	OPN3
0.000138708	4916	0.043	0.002	4.45989	Microglia 5	LINC02207
0.000175551	2188	0.19	0.042	5.64448	Microglia 5	LINC00571
1.89626e-05	3.34	0.074	0.007	6.09704	Microglia 5	TRIB3
0.000225202	2732	0.166	0.033	7.24093	Microglia 5	SLC37A2
0.000242796	2763	0.074	0.007	7.80662	Microglia 5	FCER2
2.80126e-05	2277	0.178	0.037	9.00688	Microglia 5	ETV3
0.000341353	1.28	0.589	0.289	10.9755	Microglia 5	CCNL1
0.000382025	1705	0.344	0.118	12.2833	Microglia 5	TNFAIP8
0.000439009	1078	0.926	0.784	14.1154	Microglia 5	TCF12
0.000489633	0.9	0.89	0.769	1.57432	Microglia 5	GNAQ
0.000539634	1.08	0.607	0.284	17.3509	Microglia 5	ITCH
0.000682336	1816	0.337	0.115	21.9391	Microglia 5	TMEM87B
0.000764882	3916	0.067	0.006	24.5933	Microglia 5	CCRL2
0.000933396	2419	0.153	0.029	30.0115	Microglia 5	NEU1
9.88506e-05	1543	0.337	0.112	31.7834	Microglia 5	VPS26A
0.00108281	2566	0.153	0.03	34.8157	Microglia 5	AC006460.2
0.00110559	1299	0.411	0.151	35.548	Microglia 5	PNPLA8
0.00116164	2979	0.141	0.026	37.3502	Microglia 5	BICC1
0.00134985	1411	0.521	0.237	43.4018	Microglia 5	CBFB
0.00144282	1627	0.613	0.343	46.3909	Microglia 5	PPP3R1
0.00149694	1874	0.252	0.07	48.1312	Microglia 5	SLC25A33
0.000158347	5013	0.031	0.001	50.9133	Microglia 5	AC016405.1
0.00158481	1377	0.589	0.294	5.09566	Microglia 5	GALNT1
0.00168782	4206	0.031	0.001	54.2685	Microglia 5	LY6G6C
0.00190466	1243	0.613	0.302	61.2407	Microglia 5	RAP1B
0.00195019	1644	0.301	0.093	62.7044	Microglia 5	CLCN6
0.00199539	1219	0.466	0.188	64.1577	Microglia 5	E2F3
0.00219256	1809	0.252	0.071	70.4973	Microglia 5	VASP
0.00235841	3791	0.043	0.002	75.8301	Microglia 5	HCG20
0.00270717	1768	0.313	0.102	87.0435	Microglia 5	ACSL1
0.00282282	1091	0.798	0.495	90.7621	Microglia 5	HNRNPA2B1
0.00298546	1022	0.755	0.469	95.9915	Microglia 5	GNB1
0.00299118	1353	0.442	0.176	96.1754	Microglia 5	RALY
0.00316109	5791	0.025	0	101.638	Microglia 5	AC104695.2
0.00316109	5791	0.025	0	101.638	Microglia 5	ACSM4
0.00323933	5112	0.025	0	104.154	Microglia 5	AC025188.1
0.000347908	1851	0.319	0.106	111.863	Microglia 5	CCDC93
0.00408163	1363	0.466	0.189	131.237	Microglia 5	RNF150
0.00443406	1269	0.411	0.156	142.568	Microglia 5	GAB1
0.00450161	1486	0.558	0.269	14.474	Microglia 5	CHSY1
0.00454182	4791	0.037	0.002	146.033	Microglia 5	THRB-AS1
0.00633629	1353	0.429	0.169	203.731	Microglia 5	ZFP36
7.40545e-05	2087	0.166	0.035	238.107	Microglia 5	UTP4
0.00753391	1335	0.399	0.151	242.238	Microglia 5	SARNP
0.00816359	1523	0.325	0.109	26.2484	Microglia 5	WBP1L
0.00990406	2259	0.35	0.134	318.445	Microglia 5	CREB3L2
0.0101979	1619	0.552	0.274	327.894	Microglia 5	ID2
0.0104461	1253	0.509	0.229	335.874	Microglia 5	RGS10
0.0105759	1875	0.239	0.067	340.047	Microglia 5	SREBF1
0.0122088	2168	0.166	0.035	392.55	Microglia 5	AC016831.5
0.0132987	3158	0.055	0.004	427.594	Microglia 5	ANKEF1
0.017635	1394	0.368	0.134	567.018	Microglia 5	DENND1B
0.0185852	1.21	0.546	0.256	597.57	Microglia 5	POGZ
0.0216591	1514	0.307	0.1	696.405	Microglia 5	TLE3
0.0217356	2138	0.38	0.153	698.866	Microglia 5	SLC2A3
0.021964	2403	0.135	0.025	706.209	Microglia 5	RPH3AL
0.00221931	2.17	0.16	0.034	713.575	Microglia 5	ZYX
0.0223552	4639	0.049	0.003	718.787	Microglia 5	SGCG
0.0223566	1832	0.294	0.097	718.833	Microglia 5	SLCO3A1
0.0243175	1969	0.282	0.089	781.882	Microglia 5	KLHL6
0.00250791	1081	0.73	0.441	806.369	Microglia 5	EXOC6B
0.0252981	3.72	0.049	0.003	813.41	Microglia 5	LINC01185
0.0253548	0.959	0.804	0.526	815.232	Microglia 5	ANKRD12
0.0273356	1961	0.209	0.054	878.922	Microglia 5	NUP188
0.0273463	1389	0.423	0.172	879.265	Microglia 5	IVNS1ABP
0.0307856	1931	0.196	0.049	989.85	Microglia 5	TPD52L2
0.00321735	1454	0.546	0.286	103.447	Microglia 5	EXOC6
0.0323814	1075	0.687	0.381	1041.16	Microglia 5	EVI5
0.0352364	1453	0.515	0.26	1132.96	Microglia 5	SAMHD1
0.0380184	2856	0.086	0.011	1222.41	Microglia 5	TSPAN4
0.0419476	2056	0.172	0.039	1348.74	Microglia 5	TOB2
0.0559323	1469	0.472	0.216	1798.39	Microglia 5	B4GALT1
0.0562431	1309	0.497	0.223	1808.38	Microglia 5	PITPNB
0.00571489	1706	0.307	0.105	1837.51	Microglia 5	ZBTB46
0.0593278	1483	0.387	0.151	1907.57	Microglia 5	ZNF800
0.0596077	1832	0.362	0.138	191.657	Microglia 5	MAT2A
0.0608624	1.37	0.552	0.295	1956.91	Microglia 5	CD84
0.0721202	1.12	0.601	0.313	2318.88	Microglia 5	MTSS1
0.0921927	1997	0.202	0.053	2964.27	Microglia 5	PHF2
0.100271	4983	0.031	0.001	3224.03	Microglia 5	MPIG6B
0.10935	2.08	0.178	0.042	3515.93	Microglia 5	NFYA
0.116833	1.19	0.466	0.2	3756.52	Microglia 5	PER3
0.0129809	1339	0.423	0.172	4173.76	Microglia 5	CSNK1G1
0.143034	1983	0.172	0.04	4598.97	Microglia 5	TLE1
0.14573	1.06	0.571	0.278	4685.65	Microglia 5	CAMSAP2
0.146684	1606	0.699	0.468	4716.34	Microglia 5	CTSB
0.156593	1599	0.319	0.112	5034.92	Microglia 5	TMED5
0.16047	2697	0.08	0.01	5159.59	Microglia 5	BCL3
0.183704	1107	0.626	0.325	5906.64	Microglia 5	ARIH1
0.184838	1536	0.638	0.395	5943.09	Microglia 5	UBAC2
0.209411	2171	0.153	0.033	6733.19	Microglia 5	LYSMD3
0.210515	2068	0.184	0.046	6768.68	Microglia 5	HOOK2
0.244086	1885	0.252	0.078	7848.1	Microglia 5	MAST2
0.251178	2697	0.239	0.073	8076.13	Microglia 5	RGCC
0.0253717	1458	0.27	0.084	8157.76	Microglia 5	SLC66A2
0.287547	2431	0.117	0.02	9245.48	Microglia 5	SLC43A3
0.287713	2469	0.135	0.027	9250.84	Microglia 5	DUSP2
0.300135	1035	0.675	0.376	9650.23	Microglia 5	DENND1A
0.308158	1174	0.669	0.383	990.821	Microglia 5	ATF6
0.311232	1156	0.914	0.793	100.07	Microglia 5	ZEB2
0.348384	3296	0.086	0.012	11201.6	Microglia 5	AC099489.1
0.037677	2916	0.092	0.013	12114.3	Microglia 5	SLC39A8
0.464623	1342	0.442	0.192	1493.9	Microglia 5	XPR1
0.492998	2231	0.135	0.027	1585.14	Microglia 5	MOB3C
0.498929	1358	0.325	0.115	16042.1	Microglia 5	GTF2B
0.541133	1739	0.276	0.092	17399.1	Microglia 5	MRPS6
0.581297	1271	0.534	0.254	18690.4	Microglia 5	UMAD1
0.58652	1523	0.442	0.199	18858.4	Microglia 5	FBXL5
0.593292	2173	0.129	0.025	19076.1	Microglia 5	BCL2A1
0.627572	1718	0.245	0.075	20178.3	Microglia 5	CLN8
0.629418	5791	0.018	0	2023.77	Microglia 5	TMEM26-AS1
0.629418	5791	0.018	0	2023.77	Microglia 5	LINC02688
0.648637	2466	0.215	0.062	20855.6	Microglia 5	AL162414.1
0.6559	1556	0.276	0.09	21089.2	Microglia 5	SH3GL1
0.718139	1442	0.564	0.298	23090.3	Microglia 5	ADAM9
0.83521	0.987	0.638	0.346	26854.5	Microglia 5	UBR5
0.8694	2374	0.264	0.088	27953.8	Microglia 5	NAF1
0.950665	1116	0.46	0.197	30566.7	Microglia 5	GBF1
0.958859	2005	0.202	0.055	30830.2	Microglia 5	TENT5A
0.960164	1244	0.706	0.458	30872.2	Microglia 5	RASA1
0.978947	5054	0.025	0.001	31476.1	Microglia 5	LINC00346
0.985013	1872	0.147	0.032	31671.1	Microglia 5	IL12RB2
0.989184	4791	0.025	0.001	31805.2	Microglia 5	AC092849.1
0.0998448	1486	0.405	0.172	32103.1	Microglia 5	ZNF438
1.00543	0.963	0.497	0.215	32327.6	Microglia 5	RASA2
0.110321	1269	0.307	0.109	35471.5	Microglia 5	ST18
1.17906	1197	0.638	0.382	37910.4	Microglia 5	SH3BGRL
0.125331	0.916	0.699	0.407	40297.7	Microglia 5	NSMCE2
1.46861	1119	0.613	0.33	47220.2	Microglia 5	PPP2R5C
1.48642	1206	0.466	0.21	47792.9	Microglia 5	HSPA9
1.62696	1273	0.399	0.163	52311.6	Microglia 5	DOCK7
1.69135	1056	0.509	0.229	54382.1	Microglia 5	HOOK3
1.79692	1361	0.325	0.118	57776.2	Microglia 5	DHRSX
1.79768	2206	0.135	0.028	57800.7	Microglia 5	GRASP
1.98472	1134	0.583	0.319	63814.8	Microglia 5	NPTN
2.16153	1667	0.325	0.124	69499.7	Microglia 5	CD99
2.18543	1503	0.331	0.123	7026.83	Microglia 5	SCMH1
0.244633	1484	0.405	0.175	78656.7	Microglia 5	PPM1L
2.64935	1005	0.724	0.519	85184.5	Microglia 5	RB1
2.66781	1431	0.27	0.088	85778	Microglia 5	SLC17A5
2.68921	1899	0.153	0.035	86466.3	Microglia 5	ZNF274
2.70541	2342	0.221	0.067	869.869	Microglia 5	JDP2
2.75023	1178	0.589	0.312	88428.2	Microglia 5	GAS7
3.05785	3469	0.049	0.004	98318.9	Microglia 5	DNMBP-AS1
0.031796	1.66	0.337	0.132	102234	Microglia 5	CNST
3.21397	4054	0.031	0.001	103339	Microglia 5	AC018529.2
3.39135	1248	0.479	0.215	109042	Microglia 5	WDR26
0.349718	1775	0.264	0.089	112445	Microglia 5	CARS2
3.77444	2852	0.067	0.008	1213.59	Microglia 5	IQCN
3.81093	1462	0.552	0.288	1225.33	Microglia 5	ACSL4
3.82494	1886	0.196	0.054	122983	Microglia 5	TATDN2
3.88669	2761	0.067	0.008	124969	Microglia 5	LINC00671
4.06573	1481	0.344	0.134	13072.5	Microglia 5	GAS6
4.42965	2534	0.092	0.014	142427	Microglia 5	PLA2G6
4.90484	2815	0.074	0.009	157705	Microglia 5	CENPN
0.507044	1836	0.209	0.06	163030	Microglia 5	FAM20C
5.53163	2585	0.117	0.022	17785.9	Microglia 5	SEMA4A
5.66726	1495	0.331	0.123	182219	Microglia 5	TPM4
6.45008	2648	0.104	0.018	207390	Microglia 5	TNS1
6.54135	1033	0.699	0.431	210324	Microglia 5	SNX29
6.57373	1.33	0.515	0.25	211365	Microglia 5	SLC38A2
7.64819	1623	0.288	0.102	245912	Microglia 5	CTSL
0.768909	1309	0.331	0.125	247227	Microglia 5	NOTCH2
7.75858	1255	0.319	0.117	249462	Microglia 5	MAD1L1
0.781111	2148	0.166	0.041	251151	Microglia 5	GTPBP1
7.87817	3032	0.067	0.008	25330.7	Microglia 5	AC083855.2
8.29916	3621	0.043	0.003	266843	Microglia 5	YIPF7
0.877378	0.988	0.571	0.298	282103	Microglia 5	MSRA
9.2551	0.947	0.613	0.326	297579	Microglia 5	LARP4B
9.49223	1065	0.755	0.56	305204	Microglia 5	LYN
0.964224	2916	0.074	0.01	310027	Microglia 5	GHRLOS
9.74817	1399	0.429	0.193	313433	Microglia 5	FBXO34
9.86289	2.87	0.074	0.01	317122	Microglia 5	AC025442.2
10.0908	6375	0.012	0	324448	Microglia 5	AC097658.2
10.0908	6791	0.012	0	324448	Microglia 5	SLC22A11
10.0908	6375	0.012	0	324448	Microglia 5	AP001885.3
10.0908	6375	0.012	0	324448	Microglia 5	AC144833.1
10.0908	6375	0.012	0	324448	Microglia 5	AC131097.3
10.0908	6375	0.012	0	324448	Microglia 5	AL359182.1
10.0908	6375	0.012	0	324448	Microglia 5	LINC02757
10.0908	6375	0.012	0	324448	Microglia 5	SIK1B
10.597	1434	0.485	0.245	340727	Microglia 5	CASK
10.6407	4.89	0.037	0.002	342132	Microglia 5	LINC02470
11.202	1288	0.436	0.195	360179	Microglia 5	CYTH3
12.0352	3358	0.049	0.004	386966	Microglia 5	DUSP4
1.24792	1473	0.19	0.051	401243	Microglia 5	STAT4
13.0395	1258	0.301	0.106	419258	Microglia 5	LINC00342
1.30553	2043	0.117	0.022	419766	Microglia 5	BTBD19
13.2332	2453	0.092	0.015	425489	Microglia 5	AC010359.3
13.315	2021	0.209	0.062	428116	Microglia 5	RHOU
14.0496	2206	0.172	0.045	451737	Microglia 5	ADGRG6
1.66396	2039	0.16	0.039	535013	Microglia 5	RELT
17.8167	2.68	0.092	0.015	572860	Microglia 5	AC243829.1
18.005	1524	0.221	0.066	578913	Microglia 5	PEPD
18.5219	1105	0.497	0.241	595535	Microglia 5	PSME4
20.3574	1451	0.301	0.109	654552	Microglia 5	IFRD1
20.5758	2235	0.123	0.025	661575	Microglia 5	E2F6
21.573	1208	0.62	0.344	693638	Microglia 5	DYNC1H1
24.0003	1342	0.534	0.28	771681	Microglia 5	DNAJC13
2.48223	1081	0.509	0.243	798111	Microglia 5	NCOR2
0.254416	1.15	0.436	0.192	818023	Microglia 5	ITGB5
27.0643	1689	0.307	0.115	870197	Microglia 5	OTUD4
27.0911	1338	0.264	0.088	871060	Microglia 5	AL158152.1
29.9406	1803	0.319	0.124	962679	Microglia 5	ANKRD36C
3.02229	1056	0.583	0.319	971758	Microglia 5	CUL3
30.4492	1.66	0.178	0.047	979033	Microglia 5	ERN1
32.9346	2184	0.16	0.04	1.05895e+06	Microglia 5	AMZ1
33.1288	1083	0.632	0.379	1.06519e+06	Microglia 5	VMP1
34.5533	1.21	0.399	0.174	1.11099e+06	Microglia 5	PBX3
35.2945	2239	0.19	0.055	1.13482e+06	Microglia 5	LGALS3
40.1048	1118	0.423	0.188	1.28949e+06	Microglia 5	TRAPPC10
40.7173	1348	0.429	0.198	1.30918e+06	Microglia 5	CH25H
41.5187	3331	0.043	0.003	1.33495e+06	Microglia 5	LINC02785
41.5625	0.893	0.534	0.254	1.33636e+06	Microglia 5	SREBF2
42.1828	1429	0.35	0.144	1.3563e+06	Microglia 5	ARID3A
45.5622	1344	0.319	0.122	1.46496e+06	Microglia 5	ZNF532
50.0376	1483	0.571	0.323	1.60886e+06	Microglia 5	SRGAP1
54.1063	1514	0.442	0.208	1.73968e+06	Microglia 5	SOD2
5.42715	1356	0.331	0.13	1.74499e+06	Microglia 5	PCGF5
5.53774	2409	0.196	0.059	1.78055e+06	Microglia 5	RCAN1
58.126	2118	0.19	0.055	1.86892e+06	Microglia 5	PRDM1
59.6225	2425	0.669	0.607	1.91704e+06	Microglia 5	SPP1
62.5618	1.22	0.288	0.102	2.01155e+06	Microglia 5	CNRIP1
7.09877	2943	0.055	0.006	2.28247e+06	Microglia 5	AC234772.2
71.848	4791	0.025	0.001	231013	Microglia 5	TRIM50
72.2822	4791	0.025	0.001	2.32409e+06	Microglia 5	FMOD
72.7188	4527	0.025	0.001	2.33813e+06	Microglia 5	AL627232.1
73.5448	2398	0.092	0.016	2.36468e+06	Microglia 5	AL033523.1
73.6016	4305	0.025	0.001	2.36651e+06	Microglia 5	GDF15
74.7479	1097	0.509	0.249	2.40337e+06	Microglia 5	TRA2B
74.7974	2486	0.153	0.039	2.40496e+06	Microglia 5	CHML
74.9166	1688	0.239	0.08	2.40879e+06	Microglia 5	BLVRB
75.545	2344	0.141	0.033	2.429e+06	Microglia 5	UAP1
77.8481	1248	0.301	0.111	250305	Microglia 5	NPLOC4
79.9536	0.899	0.699	0.442	2.57075e+06	Microglia 5	CSNK1A1
8.05752	2553	0.074	0.01	2.59073e+06	Microglia 5	COL4A2
80.686	3983	0.037	0.002	2.5943e+06	Microglia 5	AC011379.1
82.3687	1193	0.313	0.116	2.6484e+06	Microglia 5	SAMD4B
84.6135	3598	0.037	0.002	2.72058e+06	Microglia 5	DAPK1-IT1
85.524	1668	0.184	0.051	274985	Microglia 5	VPS37C
8.98584	1548	0.258	0.09	2.88922e+06	Microglia 5	CUEDC1
98.462	1299	0.368	0.157	3.16585e+06	Microglia 5	IL4R
121.294	1014	0.626	0.372	3.89997e+06	Microglia 5	STK3
126.476	1482	0.325	0.131	4.06658e+06	Microglia 5	NDUFAF2
128.277	1.4	0.374	0.164	4.12449e+06	Microglia 5	ARSB
148.496	1467	0.442	0.22	4.77458e+06	Microglia 5	OGT
155.904	1507	0.239	0.08	5.01279e+06	Microglia 5	AC087854.1
156.674	2732	0.08	0.012	5.03753e+06	Microglia 5	AC011511.2
158.119	3421	0.055	0.006	5.08399e+06	Microglia 5	BEND3
173.507	3099	0.055	0.006	5.57877e+06	Microglia 5	LINC00923
17.7608	2691	0.147	0.037	5.71062e+06	Microglia 5	LHFPL6
180.379	1898	0.147	0.036	579971	Microglia 5	UNC13B
189.828	1024	0.497	0.237	6.10354e+06	Microglia 5	TRPM7
21.8389	0.98	0.387	0.16	7.02185e+06	Microglia 5	INO80
252.836	0.86	0.675	0.425	8.12943e+06	Microglia 5	TRIP12
254.905	1674	0.239	0.082	819597	Microglia 5	PURB
263.36	2809	0.08	0.012	846780	Microglia 5	CKS2
271.181	1138	0.442	0.209	8.71928e+06	Microglia 5	VPS53
273.684	1149	0.405	0.181	8.79975e+06	Microglia 5	ATP6V0D1
276.678	1392	0.276	0.101	8.89602e+06	Microglia 5	PPIL4
278.011	1646	0.196	0.059	893888	Microglia 5	CEBPD
286.649	1104	0.626	0.381	9.21663e+06	Microglia 5	CCNY
28.8636	2428	0.074	0.011	9.28051e+06	Microglia 5	SERTAD1
297.767	1193	0.258	0.088	9.57412e+06	Microglia 5	TP53BP1
325.337	1441	0.319	0.13	1.04606e+07	Microglia 5	NEDD9
347.897	1177	0.417	0.192	1.11859e+06	Microglia 5	SPEN
3.4819	1998	0.129	0.029	1.11954e+07	Microglia 5	AC005480.1
352.403	1598	0.245	0.085	1.13308e+07	Microglia 5	CABLES1
361.345	1104	0.399	0.176	1.16183e+07	Microglia 5	PIK3C2A
371.284	1766	0.172	0.048	1.19379e+06	Microglia 5	FLCN
376.558	1.77	0.27	0.101	1.21075e+07	Microglia 5	PRAG1
401.412	0.706	0.81	0.561	1.29066e+07	Microglia 5	KMT2C
406.623	1378	0.387	0.178	1.30742e+07	Microglia 5	ANXA4
41.4557	1099	0.417	0.19	1.33293e+07	Microglia 5	CNOT1
429.686	2697	0.074	0.011	1.38157e+06	Microglia 5	SPATA2L
433.148	1.9	0.252	0.09	1.3927e+07	Microglia 5	SIRT1
433.609	0.979	0.417	0.183	1.39418e+07	Microglia 5	SENP5
449.257	2.74	0.08	0.013	1.4445e+07	Microglia 5	AC022217.3
453.388	1161	0.405	0.18	1.45778e+07	Microglia 5	ADIPOR2
507.813	2.04	0.098	0.018	1.63277e+07	Microglia 5	IL15
508.18	1328	0.325	0.131	1.63395e+07	Microglia 5	FBXO38
510.356	1071	0.319	0.124	1.64095e+07	Microglia 5	PLEKHM2
545.629	0.947	0.62	0.351	1.75436e+07	Microglia 5	STK4
547.802	1.81	0.147	0.037	1.76135e+07	Microglia 5	DHX34
548.427	1194	0.429	0.202	1.76336e+07	Microglia 5	PLEKHA2
556.511	5206	0.018	0	1.78935e+07	Microglia 5	AC010476.2
558.555	5112	0.018	0	1.79592e+07	Microglia 5	AC005224.3
562.666	4791	0.018	0	1.80914e+07	Microglia 5	EZR-AS1
562.666	4791	0.018	0	1.80914e+07	Microglia 5	MEG9
562.666	4791	0.018	0	1.80914e+07	Microglia 5	AL109614.1
568.891	4469	0.018	0	1.82916e+06	Microglia 5	C20orf204
571.657	1406	0.19	0.056	1.83805e+07	Microglia 5	AHR
577.394	1327	0.294	0.113	1.8565e+07	Microglia 5	NAPA
587.483	4.26	0.031	0.002	1.88893e+07	Microglia 5	NPHP3-AS1
60.7937	1387	0.534	0.304	1.9547e+07	Microglia 5	DOCK11
627.752	0.941	0.54	0.278	2.01841e+07	Microglia 5	STRN3
655.922	1528	0.209	0.066	2.10899e+07	Microglia 5	MAMDC2
700.994	1253	0.356	0.152	2.2539e+07	Microglia 5	IDI1
735.281	1358	0.399	0.181	2.36415e+07	Microglia 5	YME1L1
802.699	2054	0.098	0.019	2.58092e+07	Microglia 5	FCMR
818.076	1307	0.73	0.565	2.63036e+06	Microglia 5	IKZF1
823.86	1585	0.215	0.07	2.64896e+06	Microglia 5	PSTPIP2
870.581	1247	0.601	0.356	2.79918e+07	Microglia 5	TET2
927.413	1179	0.638	0.368	2.98191e+07	Microglia 5	BMPR2
928.716	1197	0.344	0.145	2.9861e+06	Microglia 5	DDX21
936.507	2177	0.147	0.039	3.01115e+07	Microglia 5	GCNT1
937.831	0.884	0.583	0.311	3.01541e+07	Microglia 5	HNRNPH1
959.917	0.8	0.693	0.414	3.08642e+07	Microglia 5	ZMYM2
96.3516	1103	0.393	0.175	3.09799e+07	Microglia 5	PTPN11
99.1331	1236	0.374	0.17	3.18743e+07	Microglia 5	ELOVL5
1009.8	2128	0.16	0.044	3.24682e+07	Microglia 5	GCH1
1028.44	1665	0.307	0.123	3.30674e+07	Microglia 5	CDC14B
1076.72	0.668	0.571	0.302	3.46199e+07	Microglia 5	UTRN
1139.88	2644	0.067	0.01	3.66506e+06	Microglia 5	PLEKHG2
1187.72	2916	0.049	0.005	3.81887e+07	Microglia 5	AL031595.3
1261.55	1268	0.423	0.202	4.05626e+07	Microglia 5	KANSL1L
1289.66	1312	0.448	0.243	4.14665e+07	Microglia 5	KHDRBS2
1325.21	1481	0.221	0.073	4.26096e+07	Microglia 5	CERS5
1347.88	2206	0.098	0.019	4.33385e+07	Microglia 5	TPCN2
1351.94	1277	0.356	0.153	4.3469e+07	Microglia 5	EPN2
1461.95	1791	0.276	0.109	4.70062e+07	Microglia 5	SOBP
1509.81	1179	0.368	0.161	4.8545e+06	Microglia 5	PTPN1
1582.58	1067	0.577	0.334	5.08846e+07	Microglia 5	USP9X
1589.23	1.17	0.344	0.147	5.10985e+07	Microglia 5	CORO1C
1596.86	1313	0.178	0.051	5.1344e+07	Microglia 5	CDKN1A
1618.45	1096	0.411	0.191	5.20379e+07	Microglia 5	LMBR1
1634.06	2348	0.098	0.019	5.25399e+07	Microglia 5	NFE2L3
1760.99	1308	0.282	0.108	5.66213e+06	Microglia 5	AP3D1
17.6314	1356	0.215	0.07	5.66903e+07	Microglia 5	TMEM63B
1780.15	0.933	0.607	0.358	5.72373e+07	Microglia 5	RAB1A
1820.37	1.34	0.245	0.086	5.85304e+07	Microglia 5	ACTN1
1991.08	5206	0.025	0.001	6.40191e+07	Microglia 5	AC106028.4
2013.02	1033	0.344	0.143	6.47248e+07	Microglia 5	P2RX4
2027.16	0.939	0.485	0.247	6.51791e+07	Microglia 5	EIF3A
206.429	1079	0.313	0.124	6.6373e+07	Microglia 5	ABCE1
214.61	0.87	0.571	0.309	6.90036e+07	Microglia 5	FMN1
2257.12	0.982	0.368	0.157	7.25732e+06	Microglia 5	SCYL2
2268.3	1333	0.393	0.185	7.29327e+07	Microglia 5	NUBPL
2298.86	3703	0.037	0.003	7.39153e+07	Microglia 5	NEU4
2328.44	3598	0.037	0.003	7.48664e+06	Microglia 5	LINC02652
242.916	0.967	0.546	0.294	7.81048e+07	Microglia 5	ACSL3
2509.54	1498	0.313	0.134	8.06892e+06	Microglia 5	RRBP1
2538.79	1861	0.147	0.039	8.16296e+07	Microglia 5	OLMALINC
2657.18	1373	0.313	0.129	8.54363e+07	Microglia 5	ZBTB1
296.682	1605	0.153	0.041	9.53922e+07	Microglia 5	REXO1
3151.35	1352	0.239	0.085	1.01325e+08	Microglia 5	PARP11
31.7643	1494	0.215	0.072	1.02132e+08	Microglia 5	LINC00513
3238.98	1539	0.245	0.091	1.04143e+08	Microglia 5	RNF168
3278.66	0.976	0.448	0.212	1.05419e+08	Microglia 5	ZFYVE16
3787.3	2505	0.074	0.012	1.21773e+08	Microglia 5	TRPV4
3807.23	1537	0.172	0.05	1.22414e+08	Microglia 5	AHNAK
3974.52	1058	0.479	0.245	1.27793e+08	Microglia 5	SP3
4192.16	1136	0.258	0.094	1.3479e+08	Microglia 5	PRDX6
4242.82	0.91	0.393	0.172	1.36419e+08	Microglia 5	PCF11
4839.66	1358	0.258	0.096	1.5561e+08	Microglia 5	SETDB2
4853.62	1.34	0.27	0.104	1.56058e+08	Microglia 5	MAPK1IP1L
6326.79	1268	0.331	0.143	2.03425e+08	Microglia 5	ARHGEF2
6377.77	1703	0.129	0.032	2.05065e+07	Microglia 5	NFKB2
64.2368	1833	0.147	0.04	2.06541e+08	Microglia 5	RRAGD
6441.54	0.952	0.767	0.565	2.07115e+07	Microglia 5	PRKCB
6519.74	2022	0.153	0.043	2.09629e+08	Microglia 5	DUSP6
6704.69	1567	0.184	0.057	2.15576e+08	Microglia 5	HIF1A-AS3
677.224	2377	0.135	0.035	2.17748e+08	Microglia 5	PARD3B
7235.27	1675	0.221	0.078	2.32636e+08	Microglia 5	SLC25A25
731.183	1444	0.35	0.16	2.35097e+08	Microglia 5	SH3RF1
7332.73	1692	0.319	0.143	2.35769e+08	Microglia 5	MIR222HG
800.432	1145	0.245	0.088	2.57363e+08	Microglia 5	SLC2A9
8005.48	1.31	0.264	0.101	2.574e+08	Microglia 5	RUFY1
8052.32	1158	0.288	0.114	2.58906e+08	Microglia 5	KBTBD2
9769.66	1889	0.147	0.041	3.14124e+08	Microglia 5	INPP1
9814.88	3206	0.037	0.003	3.15578e+08	Microglia 5	AC025809.1
1006.74	2892	0.055	0.007	3.23698e+08	Microglia 5	AL109615.4
10180.8	1248	0.282	0.113	3.27344e+08	Microglia 5	OPHN1
10340.7	0.748	0.773	0.548	3.32485e+08	Microglia 5	EXOC4
10383.3	1.56	0.184	0.058	3.33855e+07	Microglia 5	FAM53C
1038.65	1016	0.38	0.174	3.33956e+08	Microglia 5	YBX1
10700.8	2063	0.092	0.018	3.44062e+08	Microglia 5	RGPD5
11473.9	0.972	0.429	0.208	3.6892e+08	Microglia 5	THRAP3
11923.7	1104	0.344	0.152	3.83384e+08	Microglia 5	TNFRSF1B
12378.9	2325	0.092	0.018	3.98017e+08	Microglia 5	SLC39A12
1438.27	1333	0.307	0.131	4.62448e+08	Microglia 5	GOLIM4
14575.2	1061	0.417	0.202	4.68638e+08	Microglia 5	WWC2
16594.4	1832	0.117	0.028	5.33561e+07	Microglia 5	SORBS3
17199	2019	0.11	0.025	5.52998e+08	Microglia 5	MFSD2A
17919	3621	0.043	0.004	5.76148e+08	Microglia 5	SPART-AS1
18780.1	3317	0.043	0.004	6.03837e+08	Microglia 5	AC020594.1
18920	2018	0.104	0.023	6.08334e+08	Microglia 5	KCNJ5
19683.8	0.793	0.583	0.331	6.32894e+08	Microglia 5	TMEM131
21494.9	0.787	0.742	0.465	6.91127e+08	Microglia 5	KMT2E
2262.57	0.787	0.699	0.46	7.27484e+07	Microglia 5	MKNK1
23648.5	1014	0.276	0.107	7.6037e+08	Microglia 5	BAIAP2
2381.68	1341	0.337	0.152	7.65783e+08	Microglia 5	C9orf72
23954.2	1983	0.104	0.023	7.70201e+08	Microglia 5	PRXL2C
24018.1	1113	0.46	0.241	7.72254e+08	Microglia 5	ARHGAP5
24038.7	1494	0.239	0.09	7.72917e+08	Microglia 5	RFTN1
25071.6	1782	0.16	0.047	8.06128e+08	Microglia 5	SLC45A4
28756	3568	0.031	0.002	9.24591e+08	Microglia 5	AC074286.1
28938.3	0.859	0.822	0.61	9.30454e+07	Microglia 5	DLEU2
29959.7	1321	0.276	0.114	9.63296e+08	Microglia 5	CHMP4B
30475	1997	0.117	0.029	9.79863e+08	Microglia 5	LDLRAD3
31114	1434	0.227	0.083	1.00041e+09	Microglia 5	UBE2Q2
32547.6	0.966	0.626	0.395	1.0465e+09	Microglia 5	TNS3
32922.4	1019	0.374	0.174	1.05855e+09	Microglia 5	STAU1
3294.79	0.997	0.607	0.385	1.05937e+09	Microglia 5	UBE2W
33779.6	1584	0.233	0.087	1.08612e+09	Microglia 5	ADNP2
34677	3398	0.037	0.003	1.11497e+09	Microglia 5	CHST13
35133.8	3.35	0.037	0.003	1.12966e+08	Microglia 5	TMEM37
3578.88	1817	0.147	0.042	1.15072e+09	Microglia 5	ST3GAL2
36193.9	1646	0.178	0.058	1.16374e+09	Microglia 5	AL078600.1
38428.9	2916	0.055	0.008	1.2356e+09	Microglia 5	GLI3
39638.1	2821	0.055	0.008	1.27448e+09	Microglia 5	AC069368.2
39799.4	1.91	0.344	0.168	1.27967e+09	Microglia 5	GLUD1
40058.5	1161	0.387	0.191	1.288e+09	Microglia 5	GPD2
40092.1	1711	0.153	0.045	1.28908e+09	Microglia 5	AC026202.2
40411.5	1391	0.209	0.073	1.29935e+09	Microglia 5	SEH1L
4263.33	1653	0.123	0.031	1.37079e+09	Microglia 5	PCBP3
43901.7	1861	0.123	0.031	1.41157e+08	Microglia 5	SGSM1
45479.3	1.1	0.368	0.172	1.46229e+09	Microglia 5	SIK2
4728.68	0.899	0.515	0.276	1.52041e+09	Microglia 5	PTPRM
48809.6	1.32	0.454	0.234	1.56937e+09	Microglia 5	RANBP2
52439.9	0.965	0.497	0.274	1.6861e+09	Microglia 5	NT5C2
52444.5	4469	0.018	0.001	1.68625e+09	Microglia 5	AC105053.1
52924.8	0.711	0.583	0.313	1.70169e+09	Microglia 5	SFPQ
63418.3	2.09	0.08	0.015	2.03909e+09	Microglia 5	AL356356.1
64010.7	2182	0.086	0.017	2.05814e+09	Microglia 5	CLIC2
67023.5	2.24	0.123	0.032	2.15501e+09	Microglia 5	ATP10A
67141	0.91	0.387	0.181	2.15879e+09	Microglia 5	FRS2
6724.08	2362	0.16	0.049	2.16199e+09	Microglia 5	MCC
75018.6	2621	0.055	0.008	2.41207e+09	Microglia 5	SGMS2
77312.6	1763	0.141	0.04	2.48583e+09	Microglia 5	OPA3
81693.2	0.933	0.393	0.19	2.62668e+09	Microglia 5	KIF13B
81698	1921	0.19	0.066	2.62683e+09	Microglia 5	ZNF704
8332.57	1441	0.239	0.092	2.67917e+09	Microglia 5	CPM
84767.7	1044	0.393	0.192	2.72554e+09	Microglia 5	PPP4R2
93276.4	0.81	0.534	0.297	2.99912e+09	Microglia 5	PI4KA
93311.4	1741	0.147	0.043	3.00024e+09	Microglia 5	WARS2
99067.1	1757	0.239	0.097	3.1853e+09	Microglia 5	FAM198B-AS1
103138	0.738	0.859	0.767	3.31618e+09	Microglia 5	MAML2
104235	1023	0.521	0.326	3.35145e+09	Microglia 5	SOX5
106921	1457	0.172	0.055	3.43782e+09	Microglia 5	INPP5A
108756	1425	0.282	0.123	3.49684e+09	Microglia 5	SPI1
110272	0.85	0.755	0.574	3.54558e+09	Microglia 5	USP15
113252	1268	0.233	0.089	3.64141e+09	Microglia 5	PTDSS1
11765.2	1692	0.141	0.041	3.78287e+09	Microglia 5	VPS9D1
119577	1505	0.147	0.043	3.84475e+09	Microglia 5	MAP3K11
123645	1418	0.196	0.069	3.97557e+08	Microglia 5	BTG3
127127	1.05	0.417	0.213	4.0875e+09	Microglia 5	MYO9A
130969	1026	0.35	0.16	4.21103e+09	Microglia 5	MICU1
137645	0.896	0.509	0.284	4.42569e+08	Microglia 5	TOP1
152222	1373	0.178	0.059	4.8944e+09	Microglia 5	NANS
15334.2	1351	0.423	0.225	4.9304e+09	Microglia 5	LGMN
154810	0.956	0.546	0.327	4.97761e+09	Microglia 5	USP32
156622	1076	0.38	0.188	5.03587e+09	Microglia 5	MIOS
159204	0.828	0.638	0.4	5.11887e+09	Microglia 5	ERC1
160508	0.844	0.521	0.288	5.1608e+09	Microglia 5	FAM13B
160761	1414	0.258	0.106	5.16895e+09	Microglia 5	GLIS3
163371	2061	0.092	0.02	5.25285e+09	Microglia 5	KATNAL2
166606	0.649	0.607	0.35	5.35688e+09	Microglia 5	TAOK1
181365	2575	0.067	0.012	5.83143e+09	Microglia 5	AL035634.1
189222	1.23	0.337	0.161	6.08405e+09	Microglia 5	RNF217
199711	1.61	0.141	0.041	6.42132e+09	Microglia 5	TXLNA
200534	2262	0.074	0.014	6.44776e+09	Microglia 5	NRROS
200892	0.775	0.693	0.466	6.45927e+09	Microglia 5	CLTC
213966	0.884	0.436	0.22	6.87966e+09	Microglia 5	DNAJC5
240239	1284	0.209	0.077	7.72441e+09	Microglia 5	EIF2AK3
240484	1404	0.209	0.077	7.7323e+09	Microglia 5	DCAF1
242009	2128	0.086	0.018	7.7813e+09	Microglia 5	SYNE3
243068	5791	0.012	0	7.81536e+09	Microglia 5	GAL3ST2
243068	6112	0.012	0	7.81536e+09	Microglia 5	CDH16
243176	0.836	0.479	0.255	7.81885e+09	Microglia 5	MRTFA
244073	5375	0.012	0	7.84767e+09	Microglia 5	TMEM212-AS1
244073	5375	0.012	0	7.84767e+09	Microglia 5	AP001363.1
244073	5375	0.012	0	7.84767e+09	Microglia 5	AC092287.1
244073	5375	0.012	0	7.84767e+09	Microglia 5	AC092375.2
244073	5375	0.012	0	7.84767e+09	Microglia 5	PSG1
244073	5375	0.012	0	7.84767e+09	Microglia 5	AP000688.3
244073	5375	0.012	0	7.84767e+09	Microglia 5	TBX1
244073	5375	0.012	0	7.84767e+09	Microglia 5	AC234775.4
244073	5375	0.012	0	7.84767e+09	Microglia 5	SIK1
244073	5375	0.012	0	7.84767e+09	Microglia 5	ASB11
246094	4791	0.012	0	7.91266e+09	Microglia 5	AL133444.1
246094	4791	0.012	0	7.91266e+09	Microglia 5	LINC01679
246094	4791	0.012	0	7.91266e+09	Microglia 5	AL671710.1
261069	4598	0.025	0.002	8.39415e+09	Microglia 5	C4BPB
268475	4276	0.025	0.002	8.63227e+09	Microglia 5	AL031727.2
27196.2	3916	0.025	0.002	8.74439e+09	Microglia 5	LINC02149
271962	4375	0.025	0.002	8.74441e+09	Microglia 5	AC099560.1
272693	1104	0.294	0.129	8.76791e+09	Microglia 5	PAM
273719	3791	0.025	0.002	8.80088e+09	Microglia 5	AC007383.2
276084	3653	0.025	0.002	8.87691e+09	Microglia 5	AL355075.4
292890	2015	0.129	0.037	9.41729e+09	Microglia 5	STX3
295278	0.899	0.564	0.339	9.49409e+09	Microglia 5	SKIL
29779.8	2836	0.043	0.005	9.57509e+09	Microglia 5	PARD6G-AS1
30629.2	1564	0.129	0.036	9.8482e+09	Microglia 5	PHF1
312011	1013	0.546	0.345	0.000100320999716613	Microglia 5	LCP2
314679	1305	0.46	0.273	0.000101178748396795	Microglia 5	ATP6V1B2
321368	0.969	0.46	0.245	0.000103329613164765	Microglia 5	ZFC3H1
340596	1681	0.141	0.042	0.000109511830923366	Microglia 5	ERF
356743	1292	0.258	0.108	0.000114703705869784	Microglia 5	NFKBIA
370207	0.908	0.552	0.33	0.000119032623794644	Microglia 5	ANKHD1
385511	0.73	0.515	0.279	0.000123953233980459	Microglia 5	SNX2
38630.9	1506	0.19	0.068	0.000124209904076975	Microglia 5	MYLIP
406574	1005	0.337	0.159	0.000130725718040024	Microglia 5	UBR4
422060	1086	0.233	0.09	0.000135704948805969	Microglia 5	ARL13B
423496	0.846	0.595	0.359	0.000136166820828253	Microglia 5	JAK1
430400	1716	0.233	0.094	0.000138386510139512	Microglia 5	GK
45211.3	1024	0.325	0.151	0.000145368027199367	Microglia 5	ATP6V0E1
454119	2469	0.055	0.008	0.000146012855601767	Microglia 5	AL137779.1
463633	1288	0.313	0.146	0.000149071793864452	Microglia 5	ST3GAL5
491783	3504	0.061	0.01	0.000158123107693296	Microglia 5	RRAD
507268	4469	0.031	0.003	0.000163101730386084	Microglia 5	LINC01340
51159.7	1328	0.215	0.082	0.000164493883721248	Microglia 5	NPIPB5
537908	0.944	0.442	0.238	0.000172953625126101	Microglia 5	SHOC2
543871	3469	0.031	0.003	0.000174870789039385	Microglia 5	AC025857.2
543871	3469	0.031	0.003	0.000174870789039385	Microglia 5	TNFRSF19
548515	3375	0.031	0.003	0.000176364012437874	Microglia 5	IL1RL2
561046	1004	0.38	0.192	0.000180393032986904	Microglia 5	KCMF1
591498	2983	0.061	0.01	0.000190184281609229	Microglia 5	TXLNB
600583	0.783	0.411	0.206	0.000193105465985764	Microglia 5	KHDRBS1
624723	1725	0.258	0.116	0.000200867221443666	Microglia 5	CTSZ
627173	1199	0.19	0.067	0.000201654859895143	Microglia 5	DESI2
637850	0.817	0.442	0.235	0.000205087994891397	Microglia 5	IL6R
661946	1034	0.393	0.202	0.000212835539813587	Microglia 5	MAPK8
674296	1.19	0.202	0.074	0.00021680638259463	Microglia 5	PPM1H
704950	1.42	0.141	0.043	0.000226662603580507	Microglia 5	AC104365.1
714189	1035	0.282	0.122	0.000229633083008343	Microglia 5	RAB22A
747760	1127	0.368	0.186	0.000240427426413361	Microglia 5	KIF16B
779908	1297	0.153	0.049	0.000250763937220043	Microglia 5	LRRC37B
81599.9	0.892	0.521	0.302	0.00026236827743773	Microglia 5	VAPA
828456	0.861	0.454	0.247	0.000266373539456321	Microglia 5	STAT3
836156	0.605	0.767	0.541	0.000268849144588671	Microglia 5	ATXN1
841454	0.862	0.393	0.2	0.000270552621487215	Microglia 5	CNTLN
848228	0.937	0.399	0.202	0.00027273060456418	Microglia 5	CHKA
88306.7	1603	0.239	0.1	0.000283932412437618	Microglia 5	KYNU
886956	1022	0.368	0.182	0.000285182925863484	Microglia 5	CLINT1
911900	1074	0.509	0.316	0.000293203082071616	Microglia 5	RNF145
925287	1.15	0.313	0.151	0.000297507537007199	Microglia 5	SPRED2
973890	1667	0.245	0.106	0.000313134698830523	Microglia 5	SLC43A2
97804	0.764	0.663	0.435	0.000314469337412352	Microglia 5	FBXW7
1.03289e+06	1297	0.264	0.114	0.000332104432895005	Microglia 5	HEXA
1.0371e+06	1077	0.374	0.194	0.00033345856019518	Microglia 5	OSBPL3
1.11945e+06	1182	0.202	0.076	0.00035993554105162	Microglia 5	KANSL3
1.14777e+06	2686	0.049	0.007	0.000369043782649913	Microglia 5	STIL
1.14799e+06	1835	0.117	0.032	0.000369111876136039	Microglia 5	RBKS
1.15782e+06	2653	0.049	0.007	0.000372273888157285	Microglia 5	CLCN2
1.16894e+06	0.931	0.35	0.169	0.000375850843577217	Microglia 5	HNRNPH3
1.2041e+06	1098	0.466	0.279	0.000387153471213497	Microglia 5	CERT1
1.2201e+06	1386	0.202	0.078	0.000392298761923564	Microglia 5	ADGRE2
1.23124e+06	0.901	0.38	0.191	0.000395881935314117	Microglia 5	PIAS2
1.23777e+06	1293	0.38	0.209	0.000397978727260761	Microglia 5	CLEC7A
1.25057e+06	0.847	0.699	0.497	0.000402096147931772	Microglia 5	NCOA1
1.27214e+06	0.751	0.491	0.272	0.000409030521217145	Microglia 5	DNAJA1
1.27739e+06	1153	0.337	0.165	0.000410719429936776	Microglia 5	FOXN2
1.31951e+06	1021	0.399	0.206	0.000424263020956414	Microglia 5	CENPP
1.34005e+06	4469	0.018	0.001	0.000430866559867401	Microglia 5	GAPLINC
1.35045e+06	4206	0.018	0.001	0.000434209506599227	Microglia 5	GASAL1
1.37151e+06	3791	0.018	0.001	0.000440980266910853	Microglia 5	AC068196.1
1.37151e+06	3791	0.018	0.001	0.000440980266910853	Microglia 5	AP000873.4
1.37261e+06	2703	0.043	0.006	0.000441335269104749	Microglia 5	AC104695.4
1.48186e+06	2141	0.092	0.022	0.000476462834800067	Microglia 5	CLEC4A
1.49134e+06	1603	0.153	0.05	0.00047950988867478	Microglia 5	SEC24C
1.49177e+06	1283	0.233	0.096	0.000479649716734248	Microglia 5	MCU
1.52305e+06	1228	0.258	0.11	0.000489707601607934	Microglia 5	SPATS2
1.56261e+06	1025	0.362	0.177	0.000502427249580553	Microglia 5	CDKL5
1.64342e+06	4276	0.025	0.002	0.000528407920491532	Microglia 5	KANK3
164560	0.785	0.282	0.12	0.000529109539387155	Microglia 5	AC068587.4
1.69571e+06	3791	0.025	0.002	0.000545221232939176	Microglia 5	AL137060.3
1.69571e+06	3791	0.025	0.002	0.000545221232939176	Microglia 5	AC234775.3
1.69729e+06	1832	0.129	0.039	0.000545728794521829	Microglia 5	UBTD1
1.70905e+06	3527	0.025	0.002	0.000549510574542555	Microglia 5	CEP295NL
1.71555e+06	1074	0.325	0.158	0.00055160010290037	Microglia 5	CD164
1.79191e+06	1366	0.307	0.144	0.000576151490685152	Microglia 5	NGLY1
1.87499e+06	3288	0.031	0.003	0.000602864533742248	Microglia 5	AP001059.2
190515	3128	0.031	0.003	0.000612563507750586	Microglia 5	ADTRP
1.93065e+06	1715	0.16	0.055	0.000620760355909111	Microglia 5	TTN
1.93296e+06	1382	0.123	0.035	0.000621504227575365	Microglia 5	SPRY2
1.94199e+06	1046	0.399	0.207	0.000624407690237334	Microglia 5	TIMP2
1.94441e+06	1097	0.362	0.19	0.000625184728335665	Microglia 5	TCF7L2
2.01828e+06	0.967	0.282	0.125	0.000648938384771697	Microglia 5	ESF1
2.08083e+06	0.876	0.595	0.397	0.000669049099138436	Microglia 5	LIMS1
2.16135e+06	3025	0.037	0.004	0.00069494021300521	Microglia 5	ABCB11
2.1906e+06	2897	0.037	0.004	0.000704344571697069	Microglia 5	FAM186B
2.24445e+06	2.74	0.037	0.004	0.000721658336600233	Microglia 5	AC017083.1
2.30932e+06	1042	0.804	0.768	0.000742516633675384	Microglia 5	MBNL1
2.36855e+06	1173	0.264	0.117	0.000761559935047354	Microglia 5	POLR2A
2.50609e+06	0.86	0.724	0.565	0.000805783401855146	Microglia 5	BAZ2B
2.51792e+06	1242	0.196	0.074	0.000809588142189407	Microglia 5	CSGALNACT2
2.56052e+06	2983	0.043	0.006	0.000823283987930303	Microglia 5	LINC02458
2.58099e+06	1423	0.123	0.036	0.000829866890150069	Microglia 5	ANTXR2
2.67778e+06	0.897	0.282	0.124	0.000860988137485692	Microglia 5	HNRNPL
2.67812e+06	1729	0.11	0.031	0.00086109660887363	Microglia 5	BRCA2
2.73314e+06	1573	0.166	0.058	0.000878785082681078	Microglia 5	LONRF1
2.82538e+06	1563	0.172	0.062	0.000908445315845859	Microglia 5	PKNOX1
2.85455e+06	1188	0.209	0.082	0.000917821884414623	Microglia 5	CEP83
2.86148e+06	1078	0.239	0.098	0.000920052649051237	Microglia 5	CDR2
2.97941e+06	0.739	0.613	0.405	0.000957970214935036	Microglia 5	GSK3B
3.02837e+06	1005	0.282	0.126	0.00097371262589028	Microglia 5	KIF13A
3.21698e+06	1463	0.129	0.039	0.00103435624589874	Microglia 5	ZC3H3
3.21777e+06	0.778	0.442	0.232	0.00103461068542119	Microglia 5	SEC24B
331544	0.746	0.656	0.433	0.00106601480464606	Microglia 5	DYRK1A
3.40282e+06	1462	0.172	0.062	0.00109411003079764	Microglia 5	RELL1
3.52651e+06	1572	0.147	0.049	0.00113387861419804	Microglia 5	PHLDB1
3.56262e+06	1414	0.153	0.052	0.00114548844538865	Microglia 5	STX5
3.80418e+06	0.942	0.27	0.119	0.00122315856066857	Microglia 5	PPP4R1
3.87121e+06	1423	0.153	0.052	0.00124471065518441	Microglia 5	RNF185
3.98553e+06	0.994	0.35	0.174	0.00128146832432613	Microglia 5	ELOC
4.00444e+06	0.995	0.276	0.124	0.00128754599141482	Microglia 5	CSNK1D
4.14739e+06	2.32	0.086	0.021	0.00133350954129402	Microglia 5	MAMLD1
4.1638e+06	0.928	0.344	0.17	0.00133878728218282	Microglia 5	PPFIA1
4.54931e+06	1497	0.16	0.055	0.00146273835636163	Microglia 5	ADARB1
4.55184e+06	0.788	0.669	0.459	0.0014635533021628	Microglia 5	COMMD10
4.60967e+06	0.636	0.748	0.536	0.00148214610857083	Microglia 5	PIAS1
4.61207e+06	0.876	0.276	0.122	0.00148292004685557	Microglia 5	DLGAP4
4.62957e+06	1762	0.117	0.034	0.00148854436674583	Microglia 5	LINC00641
4.69483e+06	1947	0.11	0.031	0.00150952831786246	Microglia 5	GULP1
4.72626e+06	3358	0.037	0.004	0.00151963427558319	Microglia 5	TMEM26
4.8157e+06	2543	0.055	0.01	0.00154839064414575	Microglia 5	KLF11
4.82394e+06	0.898	0.583	0.374	0.0015510406162776	Microglia 5	ARPC2
5.28645e+06	1535	0.141	0.046	0.00169975223276223	Microglia 5	ITGA9-AS1
5.36684e+06	1811	0.104	0.029	0.00172559938841698	Microglia 5	TEAD1
5.47212e+06	1.04	0.19	0.072	0.00175945196257417	Microglia 5	UBE2A
5.59089e+06	3288	0.031	0.003	0.00179763843186345	Microglia 5	GOLGA6L4
5.60801e+06	1265	0.252	0.11	0.00180314303283715	Microglia 5	MAGI3
6.01414e+06	1533	0.117	0.034	0.0019337257946531	Microglia 5	MYADM
6.0461e+06	0.923	0.344	0.171	0.00194400313730706	Microglia 5	ZFX
6.53236e+06	0.902	0.423	0.238	0.00210034874649058	Microglia 5	CERS6
6.69324e+06	1484	0.141	0.047	0.00215207621302236	Microglia 5	WASHC2A
6.76851e+06	1083	0.196	0.076	0.00217627783005807	Microglia 5	DGKH
678138	1234	0.184	0.07	0.00218041838007333	Microglia 5	VAC14
692764	0.564	0.656	0.418	0.00222744361743694	Microglia 5	MYO5A
6.99285e+06	1331	0.16	0.056	0.0022484118978684	Microglia 5	SLFN11
7.17371e+06	1421	0.117	0.034	0.00230656235162216	Microglia 5	PIM3
7.24252e+06	1195	0.221	0.092	0.00232868781549142	Microglia 5	SP4
7.28915e+06	1.09	0.258	0.116	0.0023436800106699	Microglia 5	PTPN9
752850	0.83	0.356	0.181	0.0024206371547734	Microglia 5	MAP3K7
766334	1566	0.123	0.037	0.00246399417497075	Microglia 5	ASMTL
7.83217e+06	2267	0.067	0.014	0.00251827821567595	Microglia 5	GALNT14
802041	3469	0.025	0.002	0.00257880402951515	Microglia 5	LOXHD1
8.06363e+06	3527	0.025	0.002	0.00259269854529142	Microglia 5	AC018647.3
8.18028e+06	3305	0.025	0.002	0.00263020639976616	Microglia 5	PLA1A
8.58749e+06	1097	0.436	0.269	0.00276113442748859	Microglia 5	RREB1
8.67836e+06	3121	0.043	0.006	0.0027903523171408	Microglia 5	COL27A1
8.70342e+06	1001	0.245	0.106	0.00279841108757496	Microglia 5	MED4
9.07276e+06	1184	0.27	0.126	0.00291716427110624	Microglia 5	UHRF1BP1
9.359e+06	0.94	0.288	0.133	0.00300919885134568	Microglia 5	SRP54
9.43921e+06	2703	0.043	0.006	0.00303498880460586	Microglia 5	IDI2-AS1
9.69241e+06	1044	0.252	0.111	0.00311640045517631	Microglia 5	UCHL3
9.7057e+06	1386	0.141	0.047	0.00312067292989409	Microglia 5	D2HGDH
9.7761e+06	2558	0.049	0.008	0.00314330952224632	Microglia 5	TMEM51-AS1
9.78147e+06	1535	0.141	0.047	0.00314503617135857	Microglia 5	IMP3
1.0215e+07	0.801	0.337	0.165	0.00328444058458857	Microglia 5	AP1G1
1.06537e+07	0.994	0.337	0.171	0.00342547578278163	Microglia 5	AMD1
112916	1392	0.153	0.054	0.00363058425183451	Microglia 5	AC018362.1
1.13823e+07	1172	0.503	0.319	0.00365973880614326	Microglia 5	TANK
1.15524e+07	2182	0.074	0.017	0.0037144459197624	Microglia 5	COBLL1
1.16369e+07	0.66	0.638	0.409	0.00374162601298676	Microglia 5	CCNH
1.17665e+07	2353	0.055	0.01	0.00378328146426613	Microglia 5	MIR4713HG
1.18589e+06	1621	0.141	0.048	0.0038129965898495	Microglia 5	DCBLD2
1.19477e+07	1434	0.245	0.112	0.00384154604108493	Microglia 5	CDV3
1.25622e+07	1077	0.178	0.067	0.00403911937287786	Microglia 5	AC084198.2
1.27571e+07	1401	0.123	0.038	0.00410177667424798	Microglia 5	STK11
1.35085e+07	1405	0.16	0.058	0.00434338953725392	Microglia 5	EFCAB2
1.3576e+07	0.976	0.301	0.145	0.00436508854568803	Microglia 5	AZIN1
1.43185e+07	1158	0.331	0.176	0.00460382202835645	Microglia 5	MSN
1.43501e+07	0.669	0.491	0.278	0.00461397281788636	Microglia 5	MAN1A2
1.46265e+07	1536	0.147	0.052	0.00470284416236237	Microglia 5	AL139260.1
1.474e+07	3398	0.031	0.003	0.00473936614986202	Microglia 5	GSG1
1.4785e+07	0.631	0.558	0.331	0.00475382514442349	Microglia 5	2006-03-01
1.53665e+07	4305	0.018	0.001	0.00494079782538404	Microglia 5	AC084782.1
1.54092e+07	1507	0.098	0.027	0.00495453175118861	Microglia 5	DPYD-AS1
1.55394e+07	3983	0.018	0.001	0.00499639879799359	Microglia 5	SLC22A18AS
1.56442e+06	3791	0.018	0.001	0.00503007687127437	Microglia 5	AL157778.1
1.60452e+07	0.955	0.307	0.151	0.00515901545233519	Microglia 5	FAM193A
1.64701e+07	2385	0.049	0.008	0.00529562774823418	Microglia 5	AVPI1
1.67522e+06	1946	0.061	0.012	0.0053863345370584	Microglia 5	CPNE9
1.68686e+07	1233	0.221	0.095	0.00542377151746312	Microglia 5	ZNFX1
1.73986e+07	1066	0.331	0.175	0.00559416109654421	Microglia 5	C3AR1
1.77395e+07	0.765	0.663	0.475	0.00570378241024552	Microglia 5	HNRNPC
1.87986e+07	1222	0.245	0.112	0.00604431488699614	Microglia 5	TTL
1.94315e+07	1073	0.252	0.114	0.00624780022669395	Microglia 5	DTD1
1.98715e+07	1108	0.27	0.127	0.00638929916558974	Microglia 5	DAP
1.99022e+07	1628	0.098	0.027	0.00639916330684989	Microglia 5	PARD3
2.00824e+07	1743	0.08	0.019	0.00645708269492724	Microglia 5	DAGLA
2.02864e+07	1177	0.19	0.075	0.0065226886203198	Microglia 5	AC009093.2
2.031e+07	0.935	0.429	0.249	0.00653027815028361	Microglia 5	CFLAR
2.04353e+07	1264	0.117	0.035	0.00657054758402764	Microglia 5	DOCK6
2.09203e+07	1258	0.147	0.051	0.00672650953231765	Microglia 5	POGLUT1
2.12067e+07	1.2	0.196	0.079	0.00681858864758157	Microglia 5	ZNF117
2.12893e+07	1094	0.166	0.061	0.00684514209966475	Microglia 5	TAB3
2.1576e+07	0.639	0.785	0.646	0.00693732332792469	Microglia 5	MACF1
2.18088e+07	0.903	0.337	0.175	0.00701219015548549	Microglia 5	CHM
2.21727e+07	2198	0.11	0.033	0.00712919274551958	Microglia 5	PLTP
2.2198e+07	1017	0.264	0.12	0.00713731314689476	Microglia 5	SHLD2
2.27013e+07	0.809	0.301	0.144	0.00729914735707026	Microglia 5	PDXK
2.29181e+07	1009	0.252	0.113	0.00736884319314933	Microglia 5	AF117829.1
2.43999e+07	0.529	0.755	0.547	0.00784529051736191	Microglia 5	STAG1
2.4675e+07	1183	0.184	0.072	0.00793375389641765	Microglia 5	PLA2G4C
2.52602e+06	0.796	0.436	0.249	0.00812192079607846	Microglia 5	SRSF4
2.57465e+07	1206	0.147	0.051	0.00827825940802861	Microglia 5	LONP1
2.60319e+07	1214	0.141	0.049	0.00837002225841879	Microglia 5	MDFIC
2.60981e+07	2317	0.049	0.008	0.00839131061212723	Microglia 5	NPTN-IT1
2.61368e+07	0.746	0.491	0.297	0.00840376749884944	Microglia 5	CSGALNACT1
2.63422e+07	2228	0.055	0.01	0.0084698133429619	Microglia 5	SMPDL3A
2.79428e+07	2294	0.061	0.013	0.00898443357193996	Microglia 5	BHLHE40-AS1
2.87451e+07	0.979	0.485	0.308	0.0092424125704089	Microglia 5	CHSY3
2.89245e+07	0.815	0.374	0.202	0.00930010690152492	Microglia 5	GALNT11
2.94299e+07	4.09	0.025	0.002	0.00946259596216491	Microglia 5	BEST3
2.97276e+07	0.987	0.325	0.165	0.00955831408657129	Microglia 5	LUZP1
2.97984e+07	0.853	0.374	0.199	0.00958107805889591	Microglia 5	ITGB1
3.01208e+07	3653	0.025	0.002	0.00968475281163792	Microglia 5	AP000915.2
3.03184e+07	1339	0.153	0.055	0.00974828905343833	Microglia 5	MCUR1
3.04212e+07	3469	0.025	0.002	0.0097813292847938	Microglia 5	PRSS27
3.05216e+07	3412	0.025	0.002	0.00981361750744567	Microglia 5	ACP5
3.07245e+07	3305	0.025	0.002	0.00987885299780424	Microglia 5	TNFSF4
3.09049e+07	0.661	0.767	0.625	0.00993686607596228	Microglia 5	CCDC88A
3.09287e+07	3206	0.025	0.002	0.00994449733898871	Microglia 5	AC037487.2
3.0968e+06	0.703	0.368	0.191	0.00995715476945413	Microglia 5	CBFA2T2
3.11341e+07	3112	0.025	0.002	0.0100105538235091	Microglia 5	OR2A1-AS1
3.18493e+07	0.899	0.429	0.261	0.0102404963907085	Microglia 5	WDPCP
3.23311e+07	1543	0.104	0.031	0.0103954204747025	Microglia 5	NPIPB4
3.29805e+06	1469	0.227	0.101	0.0106042248937359	Microglia 5	SELENOK
3.32851e+07	1.67	0.393	0.243	0.0107021537901567	Microglia 5	MSR1
3.46704e+07	1262	0.178	0.07	0.0111475849537985	Microglia 5	CCDC32
3.48644e+07	1137	0.227	0.101	0.0112099570381232	Microglia 5	CYSTM1
3.51672e+07	0.636	0.521	0.309	0.0113073110594942	Microglia 5	OSBPL8
3.58339e+07	0.517	0.718	0.493	0.0115216848241867	Microglia 5	PAFAH1B1
3.68249e+06	1048	0.252	0.117	0.0118403162879711	Microglia 5	ANKLE2
3.81643e+06	2732	0.031	0.004	0.0122709613587777	Microglia 5	MYOSLID
3.89564e+06	0.579	0.546	0.325	0.0125256508661557	Microglia 5	TRAPPC9
3.91982e+07	5206	0.012	0	0.0126033921634787	Microglia 5	GNGT1
3.91982e+07	5206	0.012	0	0.0126033921634787	Microglia 5	AC011481.2
3.91982e+07	5206	0.012	0	0.0126033921634787	Microglia 5	ADRA2B
3.91982e+07	5112	0.012	0	0.0126034075615241	Microglia 5	AC022816.1
3.94393e+07	4791	0.012	0	0.0126809243746816	Microglia 5	AC018557.2
3.94393e+07	4791	0.012	0	0.0126809282461494	Microglia 5	CTRC
3.94393e+07	4791	0.012	0	0.0126809282461494	Microglia 5	AC135803.1
3.94393e+07	4791	0.012	0	0.0126809282461494	Microglia 5	AC064874.1
3.94393e+07	4791	0.012	0	0.0126809282461494	Microglia 5	F2RL2
3.94393e+07	4791	0.012	0	0.0126809282461494	Microglia 5	RAB44
3.94393e+07	4791	0.012	0	0.0126809282461494	Microglia 5	AL450267.2
3.94393e+07	4791	0.012	0	0.0126809282461494	Microglia 5	AL117336.1
3.94393e+07	4791	0.012	0	0.0126809282461494	Microglia 5	ESPL1
3.94393e+07	4791	0.012	0	0.0126809282461494	Microglia 5	LATS2-AS1
3.94393e+07	4791	0.012	0	0.0126809282461494	Microglia 5	AC105020.1
3.94393e+07	4791	0.012	0	0.0126809282461494	Microglia 5	AC091544.4
3.94393e+07	4791	0.012	0	0.0126809282461494	Microglia 5	AL031600.3
3.94393e+07	4791	0.012	0	0.0126809282461494	Microglia 5	AC130371.2
3.94393e+07	4791	0.012	0	0.0126809282461494	Microglia 5	AC007998.4
3.94393e+07	4791	0.012	0	0.0126809282461494	Microglia 5	AP000763.4
3.94393e+07	4791	0.012	0	0.0126809282461494	Microglia 5	MYO1A
3.94393e+07	4791	0.012	0	0.0126809282461494	Microglia 5	STARD13-IT1
3.94393e+07	4791	0.012	0	0.0126809282461494	Microglia 5	AL138999.1
3.94764e+07	1004	0.258	0.12	0.0126928571508817	Microglia 5	RLIM
3.96818e+07	4375	0.012	0	0.0127588933598344	Microglia 5	AL513218.2
3.96818e+07	4375	0.012	0	0.0127588933598344	Microglia 5	AP002907.1
3.99258e+07	3791	0.012	0	0.0128373483322133	Microglia 5	CIB4
4.10639e+07	3106	0.037	0.005	0.013203288216724	Microglia 5	OVCH1-AS1
4.14389e+07	2873	0.037	0.005	0.013323853215616	Microglia 5	AC108134.3
4.1627e+06	2836	0.037	0.005	0.0133843443733348	Microglia 5	ZNF57
4.29772e+06	2206	0.037	0.005	0.0138184671978514	Microglia 5	AC004852.2
4.31313e+07	0.97	0.521	0.347	0.0138679972910718	Microglia 5	ATP2A2
4.49535e+07	1.02	0.178	0.069	0.0144538953685619	Microglia 5	SAE1
4.51261e+07	1773	0.092	0.025	0.014509384542157	Microglia 5	CCNT2-AS1
4.58479e+07	0.987	0.27	0.129	0.0147414855536354	Microglia 5	TMEM135
4.7163e+07	2018	0.074	0.018	0.0151643216885379	Microglia 5	AL078459.1
4.8543e+07	0.838	0.436	0.251	0.0156080268301239	Microglia 5	PHTF2
5.15875e+07	2299	0.043	0.007	0.0165869359469025	Microglia 5	AC091271.1
5.25329e+07	1879	0.086	0.023	0.0168908917489389	Microglia 5	AC087672.2
5.25403e+07	1466	0.258	0.126	0.0168932883519968	Microglia 5	CDK14
5.31478e+06	0.886	0.27	0.129	0.017088596246697	Microglia 5	IER2
5.38215e+07	1016	0.221	0.096	0.0173052325817402	Microglia 5	GLRX3
5.39609e+06	1404	0.123	0.04	0.0173500422982693	Microglia 5	DDIT3
5.49308e+07	0.667	0.485	0.284	0.0176619023840565	Microglia 5	GTDC1
5.5018e+07	0.785	0.712	0.617	0.0176899489544824	Microglia 5	AKAP13
5.55806e+07	1821	0.055	0.011	0.017870839708588	Microglia 5	MIR155HG
5.87343e+07	1983	0.061	0.013	0.0188848529154882	Microglia 5	ABCD1
6.11846e+07	1483	0.117	0.038	0.019672675654836	Microglia 5	HMGN5
6.26932e+07	0.639	0.644	0.434	0.0201577288276253	Microglia 5	PCM1
6.55482e+06	0.938	0.202	0.085	0.0210757143408988	Microglia 5	DOCK5
6.59708e+07	1967	0.067	0.016	0.0212115918465185	Microglia 5	LRRC42
6.85342e+07	1427	0.141	0.051	0.0220357854801558	Microglia 5	PMF1
6.95488e+07	0.914	0.282	0.138	0.0223620186610939	Microglia 5	NEK6
7.07604e+07	0.751	0.344	0.178	0.0227515816461382	Microglia 5	SRSF3
7.17021e+07	0.936	0.288	0.144	0.023054373738734	Microglia 5	ANXA11
7.18065e+06	0.764	0.515	0.328	0.0230879383249491	Microglia 5	ZNF407
7.43228e+07	0.966	0.233	0.105	0.023896997650897	Microglia 5	ATG2B
7.49183e+07	1.61	0.123	0.041	0.0240884906953484	Microglia 5	SRC
7.51599e+07	1682	0.086	0.023	0.0241661613354797	Microglia 5	GMEB2
7.76021e+07	2206	0.055	0.011	0.024951389352041	Microglia 5	AC016831.1
7.80093e+06	0.94	0.227	0.102	0.0250823423154802	Microglia 5	VPS37A
7.82984e+07	0.7	0.38	0.205	0.0251752705933548	Microglia 5	DNAJC3
7.87412e+07	0.626	0.669	0.446	0.0253176685181842	Microglia 5	PABPC1
7.99264e+07	0.92	0.368	0.201	0.0256987194737959	Microglia 5	AHI1
8.03437e+07	2543	0.037	0.005	0.0258329130532732	Microglia 5	RNF182
8.20078e+07	2884	0.031	0.004	0.0263679749247029	Microglia 5	TREM1
8.22884e+07	0.742	0.497	0.306	0.0264582018853294	Microglia 5	MYO9B
8.27264e+07	1181	0.135	0.047	0.0265990341138062	Microglia 5	ZNF189
8.43767e+06	0.711	0.509	0.321	0.0271296517797633	Microglia 5	SMURF1
8.44376e+07	0.994	0.221	0.099	0.0271492159001147	Microglia 5	HMGXB3
9.14818e+07	1126	0.202	0.087	0.0294141307337809	Microglia 5	ATF1
9.18154e+07	0.769	0.307	0.152	0.0295214117998699	Microglia 5	P4HA1
9.32369e+07	1104	0.356	0.204	0.0299784656659072	Microglia 5	SEPTIN11
9.40221e+07	2036	0.074	0.018	0.03023092975803	Microglia 5	ZMYND15
9.44965e+07	0.826	0.264	0.124	0.0303834597675149	Microglia 5	CPLANE1
9.46342e+07	3675	0.025	0.002	0.0304277433110486	Microglia 5	AP001059.3
9.63951e+07	3375	0.025	0.002	0.0309939204274315	Microglia 5	BCAM
9.65273e+07	1605	0.098	0.029	0.0310364335089553	Microglia 5	AC092683.1
9.66158e+07	0.875	0.331	0.176	0.0310648933192459	Microglia 5	MED27
9.83958e+07	1299	0.135	0.048	0.0316371996460936	Microglia 5	PLXDC1
9.889e+07	1069	0.209	0.091	0.0317960948542769	Microglia 5	AMFR
1.0109e+08	0.761	0.27	0.129	0.0325035444791398	Microglia 5	SLC20A1
1.0175e+08	1.1	0.202	0.088	0.0327158095389174	Microglia 5	FADS1
1.01766e+08	4791	0.018	0.001	0.0327207511499682	Microglia 5	AC134043.2
1.0246e+08	1691	0.098	0.029	0.0329441158133272	Microglia 5	ZBTB21
1.03182e+08	4112	0.018	0.001	0.0331762465620589	Microglia 5	AC105446.1
1.03796e+08	3983	0.018	0.001	0.0333735938675628	Microglia 5	AC009275.1
1.03796e+08	3983	0.018	0.001	0.0333735938675628	Microglia 5	AP000919.4
1.04412e+08	3791	0.018	0.001	0.0335714773089133	Microglia 5	AC082651.1
1.04412e+08	3791	0.018	0.001	0.0335714773089133	Microglia 5	AL008725.1
1.04412e+08	3791	0.018	0.001	0.0335714773089133	Microglia 5	AL513523.3
1.05032e+08	3621	0.018	0.001	0.0337709672488633	Microglia 5	AC005224.2
1.05033e+08	3653	0.018	0.001	0.033771163281518	Microglia 5	LRP4-AS1
1.06283e+07	3331	0.018	0.001	0.0341732890092969	Microglia 5	DHRSX-IT1
1.06532e+07	3.25	0.067	0.016	0.0342530783117608	Microglia 5	ELOVL7
1.06745e+08	0.793	0.227	0.1	0.0343215829169453	Microglia 5	PFDN1
1.08739e+08	0.843	0.319	0.164	0.0349627092262387	Microglia 5	SLC35F5
1.09868e+08	1858	0.061	0.014	0.0353259235106055	Microglia 5	CNTROB
1.14827e+08	0.804	0.227	0.101	0.0369202232114179	Microglia 5	ABCC5
1.1539e+08	1175	0.19	0.081	0.0371013540449522	Microglia 5	IGF2R
1.16246e+08	0.747	0.35	0.187	0.0373765322624912	Microglia 5	GSAP
1.17151e+08	2042	0.074	0.019	0.0376676744778748	Microglia 5	LINC00511
1.17545e+08	0.585	0.638	0.417	0.0377942987577008	Microglia 5	ARID4B
1.21885e+08	2322	0.061	0.014	0.0391898185163485	Microglia 5	SCML2
1.23274e+08	0.763	0.362	0.194	0.0396364200754544	Microglia 5	RAF1
1.30784e+08	1002	0.301	0.157	0.04205100702979	Microglia 5	HPGDS
1.34441e+08	1078	0.227	0.104	0.0432269428958055	Microglia 5	AP000331.1
1.38634e+08	0.566	0.785	0.624	0.0445749811434113	Microglia 5	ATP1B1
1.46227e+08	0.877	0.209	0.09	0.0470163411804436	Microglia 5	PWWP2A
1.4828e+08	0.691	0.368	0.197	0.047676555724838	Microglia 5	NRF1
1.49583e+07	1.41	0.135	0.049	0.0480955070643749	Microglia 5	ARHGAP23
2.96728e-157	1021	0.975	0.856	9.5407e-153	Microglia 0	FRMD4A
4.96795e-110	1078	0.793	0.475	1.59735e-105	Microglia 0	P2RY12
1.46052e-96	1458	0.567	0.251	4.69601e-92	Microglia 0	LINC02712
7.05675e-90	1714	0.47	0.179	2.26896e-84	Microglia 0	AC008691.1
4.63411e-82	0.836	0.827	0.576	1.49001e-77	Microglia 0	SORL1
4.29473e-71	0.944	0.774	0.547	1.38089e-66	Microglia 0	DLEU1
1.91533e-67	0.755	0.815	0.537	6.15835e-63	Microglia 0	SYNDIG1
2.82914e-67	0.661	0.917	0.776	9.09654e-63	Microglia 0	NAV3
2.38314e-64	1054	0.58	0.307	7.6625e-60	Microglia 0	RASGEF1C
2.18053e-62	0.711	0.836	0.555	7.01107e-58	Microglia 0	ST6GALNAC3
1.26974e-61	0.744	0.857	0.65	4.08258e-59	Microglia 0	SFMBT2
1.51977e-55	0.616	0.877	0.672	4.88651e-51	Microglia 0	APBB1IP
5.44724e-47	0.83	0.648	0.418	1.75145e-42	Microglia 0	INPP5D
3.79509e-46	0.604	0.873	0.746	1.22024e-41	Microglia 0	DOCK8
8.97838e-46	1005	0.527	0.298	2.88682e-41	Microglia 0	USP53
1.69322e-45	0.57	0.913	0.815	5.4442e-41	Microglia 0	MEF2A
1.92844e-44	0.642	0.765	0.53	6.20051e-40	Microglia 0	ADAM28
1.44168e-42	0.969	0.473	0.251	4.63542e-38	Microglia 0	FOXP2
2.80697e-40	0.923	0.554	0.345	9.02526e-36	Microglia 0	CACNB4
1.44888e-39	0.504	0.952	0.85	4.65858e-35	Microglia 0	DOCK4
3.70993e-39	0.696	0.654	0.42	1.19285e-34	Microglia 0	CX3CR1
5.63142e-38	0.431	0.971	0.773	1.81067e-33	Microglia 0	PLXDC2
5.63674e-36	0.829	0.566	0.355	1.81238e-31	Microglia 0	HTRA1
8.78382e-37	0.679	0.66	0.449	2.82426e-32	Microglia 0	TBXAS1
1.31792e-33	0.855	0.552	0.355	4.2375e-29	Microglia 0	CPED1
2.39341e-33	0.731	0.621	0.414	7.69552e-29	Microglia 0	ABCC4
2.71636e-33	1375	0.308	0.134	8.73391e-29	Microglia 0	LINC02642
5.73529e-32	0.899	0.477	0.28	1.84407e-27	Microglia 0	2003-03-01
4.30862e-31	0.648	0.635	0.417	1.38535e-26	Microglia 0	LNCAROD
4.37999e-30	0.467	0.864	0.688	1.4083e-25	Microglia 0	KCNQ3
1.48068e-29	0.49	0.824	0.657	4.76083e-25	Microglia 0	EPB41L2
4.7568e-28	0.498	0.792	0.61	1.52945e-23	Microglia 0	SRGAP2
8.55694e-28	0.453	0.85	0.69	2.75131e-23	Microglia 0	ST6GAL1
3.58162e-26	0.625	0.678	0.505	1.1516e-21	Microglia 0	CYFIP1
8.19107e-25	1521	0.228	0.09	2.63368e-20	Microglia 0	AL392172.2
2.84484e-24	1811	0.17	0.051	9.14703e-21	Microglia 0	AC009432.2
5.90158e-24	0.772	0.493	0.313	1.89753e-19	Microglia 0	PALD1
2.47427e-23	0.587	0.63	0.455	7.95551e-19	Microglia 0	IFNGR1
2.99095e-23	0.36	0.799	0.562	9.6168e-19	Microglia 0	C3
1.53602e-22	0.905	0.396	0.227	4.93875e-18	Microglia 0	KBTBD12
1.93921e-22	0.471	0.854	0.741	6.23515e-18	Microglia 0	LDLRAD4
1.46601e-21	0.616	0.656	0.488	4.71366e-18	Microglia 0	MAML3
2.34653e-21	0.606	0.581	0.395	7.54479e-17	Microglia 0	ARHGAP22
2.70247e-21	0.665	0.562	0.397	8.68924e-17	Microglia 0	TLN2
4.48176e-22	0.762	0.428	0.252	1.44102e-16	Microglia 0	TMEM156
2.89381e-20	0.515	0.719	0.565	9.30447e-16	Microglia 0	ATP8B4
4.51005e-20	0.609	0.656	0.519	1.45012e-15	Microglia 0	DSCAM
1.03761e-19	0.851	0.411	0.248	3.33621e-15	Microglia 0	HS3ST4
5.68515e-19	0.655	0.55	0.378	1.82795e-14	Microglia 0	AL163541.1
1.7962e-18	0.964	0.336	0.188	5.77533e-14	Microglia 0	P3H2
2.43799e-18	0.604	0.581	0.417	7.83887e-15	Microglia 0	CSF1R
4.90711e-18	1018	0.33	0.184	1.57778e-13	Microglia 0	FAM149A
6.15971e-18	0.93	0.367	0.219	1.98053e-13	Microglia 0	AL357522.1
7.13102e-17	0.578	0.675	0.518	2.29284e-12	Microglia 0	LINC01374
3.49123e-16	0.982	0.323	0.181	1.12254e-11	Microglia 0	AC087564.1
1.91503e-15	1034	0.292	0.156	6.15738e-11	Microglia 0	P2RY13
2.06599e-15	0.817	0.346	0.199	6.64277e-11	Microglia 0	AC079015.1
2.10812e-15	0.802	0.443	0.299	6.77823e-11	Microglia 0	APPL2
4.21354e-15	1067	0.278	0.147	1.35478e-10	Microglia 0	AC006230.1
5.5132e-15	1075	0.268	0.139	1.77266e-10	Microglia 0	ZFPM2-AS1
5.62845e-15	0.673	0.49	0.336	1.80971e-10	Microglia 0	MERTK
9.48229e-16	1171	0.258	0.134	3.04884e-10	Microglia 0	AZIN2
1.74484e-14	0.802	0.387	0.241	5.61017e-10	Microglia 0	MIS18BP1
6.80459e-15	1331	0.194	0.084	2.18788e-09	Microglia 0	EML1
7.11603e-15	0.625	0.558	0.425	2.28802e-09	Microglia 0	ATP2C1
3.41966e-14	0.738	0.374	0.23	1.09952e-08	Microglia 0	CSF2RA
1.04189e-12	0.531	0.576	0.418	3.34998e-08	Microglia 0	USP6NL
2.61404e-11	0.503	0.57	0.415	8.40493e-07	Microglia 0	SLCO2B1
3.1522e-11	0.545	0.437	0.287	1.01353e-07	Microglia 0	OLR1
3.30389e-11	0.323	0.902	0.744	1.0623e-06	Microglia 0	LRMDA
4.97939e-11	0.735	0.386	0.248	1.60102e-06	Microglia 0	DLEU7
1.08341e-10	0.575	0.504	0.364	3.4835e-06	Microglia 0	RTTN
1.48881e-10	0.828	0.326	0.195	4.78698e-06	Microglia 0	MCF2L
1.87054e-10	0.499	0.604	0.475	6.01434e-06	Microglia 0	RASAL2
3.62828e-11	0.386	0.702	0.553	1.1666e-05	Microglia 0	A2M
4.4699e-10	0.794	0.356	0.227	1.43721e-05	Microglia 0	MAF
4.57174e-10	0.635	0.409	0.262	1.46995e-05	Microglia 0	XACT
5.94249e-12	0.424	0.606	0.458	1.91069e-05	Microglia 0	LRRK1
3.31176e-09	0.809	0.416	0.297	0.000106483	Microglia 0	MICOS10
3.40748e-08	0.643	0.448	0.325	0.00109561	Microglia 0	FMNL3
4.84877e-08	1466	0.14	0.056	0.00155903	Microglia 0	LINC02742
6.75346e-08	0.322	0.844	0.724	0.00217144	Microglia 0	ARHGAP24
1.042e-07	0.585	0.499	0.369	0.00335033	Microglia 0	LINC02798
1.49263e-07	0.795	0.307	0.188	0.00479927	Microglia 0	VSIR
2.49439e-07	0.389	0.481	0.336	0.00802022	Microglia 0	SDK1
1.23933e-06	0.674	0.457	0.345	0.00398482	Microglia 0	KHDRBS3
1.32418e-07	0.802	0.29	0.177	0.0425763	Microglia 0	LINC01268
1.97601e-06	0.499	0.497	0.365	0.00635346	Microglia 0	BNC2
3.33838e-06	0.659	0.412	0.293	0.107339	Microglia 0	TIAM1
3.34981e-06	0.63	0.383	0.262	0.107706	Microglia 0	LY86
4.31662e-06	0.512	0.456	0.323	0.138792	Microglia 0	BHLHE41
4.4406e-07	0.487	0.461	0.328	0.142779	Microglia 0	BLNK
5.0331e-07	0.549	0.514	0.393	0.161829	Microglia 0	SRGAP2B
1.02198e-05	0.926	0.209	0.111	0.328598	Microglia 0	LTC4S
1.19949e-05	1818	0.091	0.028	0.385672	Microglia 0	MIR31HG
1.3466e-05	1221	0.162	0.077	0.432974	Microglia 0	AL445623.2
2.30746e-05	1183	0.181	0.093	0.741916	Microglia 0	PRDM11
2.42318e-05	0.793	0.287	0.18	0.779125	Microglia 0	AC025569.1
5.4731e-05	0.408	0.777	0.71	1.75977	Microglia 0	ANKRD44
7.60465e-05	0.945	0.205	0.111	2.44512	Microglia 0	IGF1
7.66062e-06	0.654	0.367	0.252	2.46312	Microglia 0	CTTNBP2NL
8.05883e-05	1001	0.2	0.107	2.59116	Microglia 0	TANC1
8.97659e-05	1.31	0.138	0.061	2.88624	Microglia 0	PTPN14
9.61404e-05	0.508	0.462	0.339	3.0912	Microglia 0	MTHFD1L
2.62414e-05	1012	0.173	0.087	8.4374	Microglia 0	AC044781.1
0.000622258	0.493	0.562	0.459	20.0075	Microglia 0	ARHGAP21
9.45562e-05	0.797	0.355	0.255	30.4027	Microglia 0	AL008633.1
0.00117245	0.324	0.854	0.801	37.6977	Microglia 0	FOXN3
0.000152643	1793	0.089	0.03	49.0792	Microglia 0	SMAD6
0.00188201	0.857	0.252	0.155	60.5122	Microglia 0	OSBPL6
0.000219521	0.414	0.464	0.335	70.5824	Microglia 0	RASSF8
2.57058e-05	0.443	0.487	0.358	8.26517	Microglia 0	LHFPL2
0.000291881	0.58	0.391	0.281	93.8487	Microglia 0	SPECC1
0.00324746	0.365	0.589	0.461	104.415	Microglia 0	SOCS6
4.33984e-05	0.928	0.202	0.113	139.539	Microglia 0	CECR2
0.000538857	0.928	0.212	0.123	173.259	Microglia 0	C12orf75
0.00555736	0.932	0.208	0.118	178.686	Microglia 0	PGM5
0.00156177	0.618	0.343	0.238	502.155	Microglia 0	SSH1
0.0160032	0.946	0.178	0.096	514.552	Microglia 0	S100Z
0.0574051	0.993	0.155	0.079	1845.75	Microglia 0	LINC02057
0.0591225	1301	0.113	0.048	1900.97	Microglia 0	AC010378.2
0.100751	0.433	0.581	0.483	3239.45	Microglia 0	ABR
0.133437	0.439	0.508	0.399	4290.4	Microglia 0	PCNX2
0.145026	0.391	0.539	0.428	4663.01	Microglia 0	ENTPD1
0.173782	0.701	0.302	0.203	5587.61	Microglia 0	TENM4
0.17664	0.532	0.359	0.253	5679.51	Microglia 0	DISP1
0.260324	1166	0.144	0.073	8370.18	Microglia 0	AC005699.1
0.26437	1113	0.139	0.069	8500.3	Microglia 0	LINC01091
1.46245	1722	0.073	0.024	47022	Microglia 0	LINC00996
1.59301	0.438	0.568	0.477	51220	Microglia 0	MAP3K5
2.5118	0.35	0.621	0.534	8076.2	Microglia 0	IL6ST
5.56078	0.358	0.707	0.634	178796	Microglia 0	MAP4K4
8.48338	0.608	0.293	0.201	272766	Microglia 0	GPR34
8.71435	0.432	0.398	0.29	280193	Microglia 0	AC120193.1
9.01553	1081	0.142	0.075	289876	Microglia 0	SYT6
9.87207	0.326	0.591	0.476	317417	Microglia 0	SYK
11.0373	1276	0.083	0.032	354883	Microglia 0	HCG22
13.0154	0.59	0.358	0.267	418483	Microglia 0	ZNF710
17.1651	0.415	0.58	0.495	551911	Microglia 0	SDCCAG8
18.1648	0.494	0.367	0.271	584053	Microglia 0	MIR646HG
19.0676	0.536	0.307	0.214	613080	Microglia 0	VASH1
22.7393	1416	0.075	0.028	731137	Microglia 0	SIGLEC8
41.9972	0.566	0.306	0.217	1.35034e+06	Microglia 0	RYR1
47.5265	0.666	0.279	0.193	1.52812e+06	Microglia 0	CACNA1D
5.28731	1073	0.119	0.059	1.70003e+06	Microglia 0	AC008050.1
77.5511	0.749	0.232	0.152	2.4935e+06	Microglia 0	IRAK3
9.50543	0.937	0.167	0.098	3.05628e+06	Microglia 0	SELPLG
118.039	0.419	0.474	0.378	3.79532e+06	Microglia 0	ZNRF2
178.257	0.788	0.159	0.091	5.73149e+06	Microglia 0	C1orf112
182.214	0.488	0.357	0.267	5.85873e+06	Microglia 0	GALNT2
206.45	0.455	0.35	0.256	6.638e+06	Microglia 0	LRMP
284.863	0.544	0.301	0.213	9.15919e+06	Microglia 0	AP1B1
315.475	0.382	0.693	0.631	1.01435e+07	Microglia 0	OXR1
715.68	1086	0.108	0.054	2.30113e+07	Microglia 0	GAL3ST4
768.254	0.843	0.174	0.107	2.47017e+07	Microglia 0	LPAR5
1008.06	0.742	0.181	0.111	3.24121e+07	Microglia 0	DEPTOR
10.2009	0.51	0.269	0.185	3.2799e+07	Microglia 0	CSF3R
1039.29	0.643	0.253	0.174	3.34164e+07	Microglia 0	LINC01141
1169.53	0.929	0.128	0.069	3.76039e+07	Microglia 0	PTGS1
1233.87	1181	0.101	0.049	3.96728e+06	Microglia 0	ADAMTSL2
1300.2	1117	0.098	0.047	4.18052e+07	Microglia 0	AF127936.2
3226.45	0.548	0.306	0.225	1.0374e+08	Microglia 0	MED12L
3263.93	0.376	0.406	0.311	1.04945e+08	Microglia 0	ZFP36L2
3407.37	2231	0.04	0.01	1.09557e+08	Microglia 0	SERPINE1
3632.7	0.723	0.252	0.178	1.16802e+08	Microglia 0	DENND11
4179.41	1891	0.047	0.014	1.3438e+08	Microglia 0	AC113370.1
4386.69	0.942	0.123	0.067	1.41045e+08	Microglia 0	NXN
5201.12	0.398	0.427	0.342	1.67232e+08	Microglia 0	GNB4
7255.82	0.914	0.13	0.073	2.33297e+08	Microglia 0	SPNS2
7637.93	0.51	0.351	0.271	2.45582e+08	Microglia 0	CCDC50
8655.55	0.894	0.114	0.06	2.78302e+08	Microglia 0	LINC02232
888.416	0.258	0.565	0.462	2.85653e+08	Microglia 0	FGD4
10259	0.352	0.503	0.418	3.29859e+08	Microglia 0	LRCH1
11770.2	1054	0.103	0.053	3.78448e+08	Microglia 0	BCO2
11898.3	0.569	0.317	0.241	3.82565e+07	Microglia 0	DIP2A
12063.2	0.255	0.609	0.512	3.87868e+08	Microglia 0	ARHGAP12
16092.5	0.52	0.263	0.185	5.17421e+08	Microglia 0	SLC25A37
19637.2	0.458	0.317	0.235	6.31396e+08	Microglia 0	RUBCNL
20348.8	0.298	0.58	0.498	6.54274e+08	Microglia 0	ATM
25195	1266	0.067	0.028	8.10094e+07	Microglia 0	PDK4
25935.2	0.754	0.201	0.134	8.33895e+08	Microglia 0	LINC02649
26309.7	1291	0.083	0.039	8.45935e+08	Microglia 0	AC114930.1
36156.3	0.334	0.462	0.371	1.16253e+09	Microglia 0	LPAR6
37396.4	0.452	0.314	0.235	1.20241e+09	Microglia 0	TBC1D9
51147.1	0.852	0.137	0.081	1.64453e+09	Microglia 0	SALL1
53402.8	0.396	0.345	0.261	1.71706e+09	Microglia 0	CSGALNACT1
60698	0.716	0.135	0.079	1.95162e+09	Microglia 0	LIPC
61808.5	0.412	0.452	0.374	1.98733e+08	Microglia 0	PPP6R2
68651.1	0.372	0.393	0.306	2.20734e+09	Microglia 0	RUNX2
87108	0.603	0.224	0.155	2.80078e+07	Microglia 0	PMEPA1
92894	0.869	0.094	0.048	2.98682e+09	Microglia 0	CASS4
1524.23	0.563	0.251	0.181	4.90087e+09	Microglia 0	NUAK1
164028	0.47	0.355	0.282	5.27398e+08	Microglia 0	GNG7
183351	0.332	0.41	0.328	5.89527e+09	Microglia 0	WDFY4
186142	1156	0.083	0.041	5.98504e+09	Microglia 0	ACSM5
199802	0.451	0.267	0.193	6.42423e+09	Microglia 0	ALOX5
204339	0.284	0.544	0.46	6.57013e+09	Microglia 0	ZFHX3
245552	0.342	0.506	0.428	7.89523e+09	Microglia 0	ZFP36L1
25946.2	0.528	0.276	0.206	8.34247e+09	Microglia 0	STRBP
283902	1057	0.079	0.038	9.12829e+09	Microglia 0	PAQR5
734336	0.63	0.166	0.107	0.00023611099210356	Microglia 0	AC012150.1
82121.1	0.381	0.193	0.128	0.000264044100651795	Microglia 0	MRC2
903743	0.31	0.552	0.479	0.000290580395751218	Microglia 0	DIP2B
91763.4	0.725	0.139	0.087	0.000295046815845479	Microglia 0	KIF26B
987763	0.917	0.087	0.045	0.000317595432286234	Microglia 0	MORC1
1.23528e+06	1069	0.089	0.048	0.000397180375916331	Microglia 0	PLAT
1.2934e+06	0.348	0.427	0.353	0.000415868348235717	Microglia 0	SMAP2
1.31707e+06	0.359	0.453	0.379	0.000423477660083688	Microglia 0	KLHL5
1.44827e+06	0.392	0.445	0.375	0.000465661667922456	Microglia 0	CTNND1
1.6163e+06	1022	0.1	0.056	0.000519688496460295	Microglia 0	AC126177.3
1.85786e+06	1	0.102	0.058	0.000597356687404664	Microglia 0	TBC1D16
1.89042e+06	0.43	0.311	0.242	0.000607826797004925	Microglia 0	IL13RA1
2.02875e+06	0.454	0.317	0.248	0.000652302874726572	Microglia 0	NCKAP1L
2.10943e+06	0.531	0.219	0.155	0.000678243763859827	Microglia 0	PLD4
212131	0.668	0.161	0.107	0.000682064510080404	Microglia 0	MMRN1
2.22564e+06	1497	0.044	0.016	0.000715611442575414	Microglia 0	AL355838.1
2.51419e+06	0.406	0.348	0.275	0.000808386264458517	Microglia 0	SGK3
2.6147e+06	0.913	0.088	0.047	0.000840703262114512	Microglia 0	SIGLEC10
3.00747e+06	0.442	0.332	0.262	0.000966992076140697	Microglia 0	OTULINL
3.0206e+06	0.356	0.357	0.284	0.000971212092572356	Microglia 0	LPAR1
3.08056e+06	0.65	0.193	0.135	0.000990490930626289	Microglia 0	ZNF124
3.08478e+06	0.529	0.213	0.152	0.000991848069381197	Microglia 0	DAGLB
5.33064e+06	0.314	0.4	0.323	0.00171395925789387	Microglia 0	DENND3
5.58913e+06	0.749	0.138	0.089	0.00179707141833944	Microglia 0	LINC01909
6.01891e+06	0.346	0.401	0.332	0.00193525889114255	Microglia 0	MANBA
8.10271e+06	0.865	0.11	0.066	0.00260526465981134	Microglia 0	SLC29A3
8.64506e+06	0.721	0.106	0.062	0.0027796473646515	Microglia 0	SUSD3
9.01832e+06	0.526	0.176	0.12	0.00289966189835877	Microglia 0	ADGRG1
9.64334e+06	1025	0.078	0.041	0.00310062328974438	Microglia 0	TMEM119
1.09789e+07	1988	0.027	0.007	0.00353003852109905	Microglia 0	AC215217.1
1.16809e+07	0.517	0.198	0.141	0.00375574944068755	Microglia 0	MPZL1
1.20931e+07	1725	0.031	0.009	0.00388830645595271	Microglia 0	CPA6
1.24682e+07	0.255	0.534	0.455	0.00400890291414292	Microglia 0	TGFBR2
1.6672e+06	0.518	0.188	0.133	0.00536054903517443	Microglia 0	HK2
1.686e+07	0.675	0.135	0.087	0.00542098770554338	Microglia 0	SNX18
1.74359e+06	0.899	0.076	0.04	0.005606163902127	Microglia 0	AL157413.1
1.9518e+07	0.678	0.135	0.087	0.00627563386966697	Microglia 0	TMIGD3
2.01638e+07	0.343	0.255	0.192	0.00648326196964044	Microglia 0	SLC2A5
2.25072e+07	0.763	0.094	0.054	0.00723672452386898	Microglia 0	AC009950.1
2.80095e+07	0.918	0.085	0.048	0.00900587852281678	Microglia 0	LINC01410
3.0133e+07	0.472	0.244	0.185	0.00968866088145983	Microglia 0	BIN2
3.05423e+07	0.288	0.605	0.57	0.00982027475641531	Microglia 0	TBC1D22A
3.35546e+07	1104	0.072	0.038	0.0107888255769612	Microglia 0	IGSF10
4.16868e+07	0.37	0.189	0.134	0.013403568927674	Microglia 0	AZIN1-AS1
4.27846e+07	0.736	0.118	0.075	0.0137565250243459	Microglia 0	OLFML3
4.30423e+07	0.452	0.185	0.131	0.0138393792971883	Microglia 0	IGSF21
4.43787e+07	0.494	0.214	0.158	0.0142690975006953	Microglia 0	IL18
4.81813e+07	0.535	0.212	0.157	0.0154917236787101	Microglia 0	HPS3
4.90459e+07	1158	0.074	0.041	0.0157697145576211	Microglia 0	AL121999.1
5.16546e+07	1385	0.044	0.019	0.016608512667886	Microglia 0	AL161785.1
5.34906e+07	0.668	0.134	0.089	0.0171988357567169	Microglia 0	IVD
5.51372e+07	0.383	0.244	0.183	0.0177282597170528	Microglia 0	TMCC3
5.67042e+07	0.845	0.09	0.052	0.0182320878628609	Microglia 0	ZNF362
5.76504e+07	0.55	0.233	0.179	0.0185363462063101	Microglia 0	ATP10D
5.89277e+07	1762	0.031	0.01	0.0189470393877907	Microglia 0	TUBB8
6.41924e+07	1.39	0.042	0.017	0.0206397894179879	Microglia 0	SMIM35
6.5959e+07	0.921	0.078	0.044	0.0212077988003479	Microglia 0	LINC01375
7.56806e+07	0.705	0.154	0.107	0.0243335822901442	Microglia 0	GUCY1A1
7.84829e+07	0.946	0.089	0.053	0.0252345937249275	Microglia 0	RNASEH2B-AS1
1.22452e+08	0.791	0.052	0.024	0.0393720563868043	Microglia 0	CGNL1
1.41991e+08	0.311	0.236	0.178	0.0456542823457768	Microglia 0	IRF8
1.42221e+07	1017	0.057	0.029	0.0457282564309364	Microglia 0	FAM177B
5.79258e-173	2996	0.566	0.103	1.86249e-168	Microglia 2	CCL2
1.06687e-165	3658	0.448	0.06	3.4303e-161	Microglia 2	IL1B
4.55727e-145	2.45	0.505	0.087	1.4653e-140	Microglia 2	CCL3
3.03905e-103	1.66	0.693	0.238	9.77147e-98	Microglia 2	CD83
8.28295e-94	2209	0.543	0.16	2.66322e-88	Microglia 2	CH25H
6.32748e-88	2042	0.375	0.073	2.03448e-83	Microglia 2	CCL4
1.50203e-82	2692	0.3	0.048	4.82947e-78	Microglia 2	CCL3L1
7.69846e-76	2243	0.304	0.053	2.47529e-70	Microglia 2	CCL4L2
2.28992e-68	3377	0.229	0.032	7.36277e-64	Microglia 2	CDKN1A
1.71338e-66	3298	0.302	0.064	5.50902e-61	Microglia 2	TNFRSF10D
1.04779e-61	2306	0.495	0.185	3.36895e-57	Microglia 2	IL1RAP
1.53699e-59	2861	0.186	0.022	4.94187e-55	Microglia 2	CCL8
6.55117e-53	1378	0.534	0.216	2.1064e-48	Microglia 2	RGL1
5.15661e-52	1862	0.307	0.073	1.658e-48	Microglia 2	NFKBID
7.73489e-52	1368	0.85	0.594	2.487e-48	Microglia 2	SPRED1
2.23302e-51	4269	0.175	0.024	7.17982e-47	Microglia 2	CA8
4.32114e-48	2677	0.289	0.073	1.38938e-43	Microglia 2	GK
4.40301e-47	1882	0.298	0.076	1.4157e-42	Microglia 2	MB21D2
2.80235e-46	1849	0.371	0.116	9.0104e-42	Microglia 2	IRAK2
1.01711e-45	3599	0.189	0.031	3.2703e-41	Microglia 2	FLT1
4.60264e-45	2264	0.334	0.099	1.47989e-40	Microglia 2	EGR3
4.2677e-40	1161	0.664	0.375	1.37219e-35	Microglia 2	PEAK1
1.27308e-38	1748	0.586	0.321	4.09333e-34	Microglia 2	LCP2
1.53945e-38	2.34	0.241	0.058	4.9498e-34	Microglia 2	EGR1
1.668e-37	1657	0.473	0.205	5.36312e-33	Microglia 2	PPARD
3.77101e-36	1736	0.364	0.129	1.21249e-31	Microglia 2	AC131944.1
1.9705e-36	3.77	0.107	0.01	6.33576e-32	Microglia 2	SOCS3
3.58535e-35	3298	0.139	0.02	1.1528e-30	Microglia 2	BATF
5.08811e-33	1826	0.325	0.108	1.63598e-29	Microglia 2	IER2
1.1612e-32	2703	0.159	0.028	3.73361e-29	Microglia 2	EGR2
3.18536e-32	2374	0.234	0.061	1.02419e-27	Microglia 2	ADGRE2
9.41153e-31	1632	0.504	0.248	3.02609e-26	Microglia 2	CHSY1
1.30279e-26	3.29	0.13	0.021	4.18887e-22	Microglia 2	TNFAIP8L3
4.54948e-26	1135	0.802	0.596	1.46279e-21	Microglia 2	RUNX1
4.09862e-25	2031	0.238	0.071	1.31783e-20	Microglia 2	ARID5A
1.79172e-24	1825	0.202	0.053	5.76092e-20	Microglia 2	KDM6B
2.70507e-24	1.54	0.771	0.625	8.69761e-20	Microglia 2	SLC1A3
6.54925e-24	1435	0.613	0.39	2.10578e-19	Microglia 2	GOLGA4
2.03332e-23	2771	0.148	0.031	6.53772e-19	Microglia 2	PDGFA
4.28441e-23	1494	0.271	0.091	1.37756e-18	Microglia 2	CEMIP2
6.27714e-23	2854	0.129	0.023	2.01829e-18	Microglia 2	ITGB3
1.4014e-22	1405	0.452	0.227	4.50592e-17	Microglia 2	STAT3
1.53568e-21	1292	0.752	0.59	4.93768e-17	Microglia 2	SPP1
1.56779e-22	1494	0.464	0.241	5.04093e-17	Microglia 2	NIBAN1
7.76818e-21	1043	0.777	0.612	2.4977e-16	Microglia 2	EML4
7.8736e-21	1338	0.58	0.364	2.5316e-17	Microglia 2	GAREM1
1.63384e-20	1221	0.754	0.591	5.25329e-16	Microglia 2	ETV6
3.70104e-19	2056	0.175	0.046	1.19e-14	Microglia 2	ICAM1
1.10036e-18	0.937	0.82	0.663	3.53799e-14	Microglia 2	IPCEF1
1.41917e-18	1176	0.507	0.281	4.56306e-14	Microglia 2	ADAM9
1.4235e-18	2286	0.275	0.108	4.57696e-14	Microglia 2	LILRB1
4.42707e-18	2489	0.154	0.038	1.42344e-13	Microglia 2	LINC01128
3.26194e-19	1435	0.368	0.172	1.04881e-12	Microglia 2	NFKBIZ
2.87309e-16	2677	0.164	0.045	9.23786e-13	Microglia 2	CFAP161
4.70874e-16	1301	0.154	0.038	1.514e-11	Microglia 2	TNFSF18
2.77265e-15	1363	0.361	0.172	8.91489e-11	Microglia 2	BTG2
1.63191e-14	1151	0.389	0.191	5.24708e-10	Microglia 2	GNA13
2.99664e-14	2.32	0.223	0.082	9.63508e-10	Microglia 2	LIMK2
3.2576e-14	0.798	0.857	0.737	1.04742e-09	Microglia 2	ZSWIM6
4.46951e-14	1605	0.327	0.154	1.43708e-09	Microglia 2	HOMER1
5.70852e-14	1173	0.379	0.187	1.83546e-09	Microglia 2	ABL2
1.05148e-15	2752	0.1	0.019	3.38081e-09	Microglia 2	BCL2A1
1.39631e-13	1508	0.229	0.083	4.48956e-09	Microglia 2	MIDN
2.06052e-13	1482	0.516	0.338	6.6252e-09	Microglia 2	CPEB4
3.22524e-13	2431	0.148	0.041	1.03701e-08	Microglia 2	IRF1
3.82288e-13	3508	0.055	0.005	1.22917e-08	Microglia 2	OSM
5.63066e-13	1.59	0.212	0.074	1.81042e-08	Microglia 2	ADAMTSL4-AS1
5.95622e-13	1394	0.173	0.052	1.9151e-09	Microglia 2	NR4A1
6.68883e-13	1.35	0.43	0.24	2.15066e-08	Microglia 2	CD14
4.31751e-12	1241	0.555	0.386	1.38821e-07	Microglia 2	NCK2
5.66067e-12	1.34	0.404	0.219	1.82008e-07	Microglia 2	HIVEP2
5.92931e-12	1191	0.823	0.751	1.90645e-07	Microglia 2	2001-03-01
7.69214e-12	2304	0.13	0.033	2.47325e-07	Microglia 2	PIM1
9.76979e-12	3148	0.071	0.01	3.14128e-07	Microglia 2	GK-AS1
9.95567e-12	1.65	0.289	0.131	3.20105e-07	Microglia 2	ENPP2
4.00279e-11	1714	0.229	0.089	1.28702e-06	Microglia 2	EHD4
5.44603e-11	1599	0.238	0.095	1.75106e-06	Microglia 2	BCL6
8.36097e-11	2076	0.175	0.057	2.6883e-06	Microglia 2	FLVCR2
9.76466e-12	1244	0.532	0.357	3.13963e-06	Microglia 2	BMPR2
1.37103e-10	1034	0.475	0.283	4.40826e-06	Microglia 2	NCOA7
1.71948e-10	1252	0.329	0.158	5.52864e-06	Microglia 2	ZFP36
1.74668e-10	1873	0.164	0.052	5.6161e-07	Microglia 2	PLAUR
1.80786e-10	0.769	0.791	0.656	5.81281e-08	Microglia 2	ADGRB3
1.94861e-10	1469	0.28	0.125	6.26537e-06	Microglia 2	BCL2L1
3.98276e-10	2206	0.184	0.065	1.28058e-05	Microglia 2	ADAMTS17
5.74879e-10	0.967	0.445	0.253	1.84841e-05	Microglia 2	SNX9
8.05694e-11	1712	0.307	0.15	2.59055e-07	Microglia 2	PTPN1
1.32396e-09	2698	0.102	0.023	4.25692e-05	Microglia 2	LMNB1
5.15911e-09	1.14	0.455	0.278	0.000165881	Microglia 2	CCNL1
7.81785e-09	3126	0.095	0.02	0.000251367	Microglia 2	P2RY14
8.55062e-09	1214	0.284	0.13	0.000274928	Microglia 2	IER3
1.04438e-09	1.15	0.484	0.306	0.000335799	Microglia 2	NFKB1
1.78886e-08	1928	0.136	0.039	0.000575172	Microglia 2	AC020916.1
4.06878e-09	1139	0.448	0.276	0.00130823	Microglia 2	REL
4.17853e-08	0.875	0.555	0.376	0.00134352	Microglia 2	RAB31
6.29676e-08	1158	0.255	0.112	0.0020246	Microglia 2	LITAF
6.37484e-08	1659	0.205	0.08	0.0020497	Microglia 2	RASSF5
9.9456e-08	1046	0.495	0.326	0.00319781	Microglia 2	SKIL
1.17569e-07	0.995	0.552	0.386	0.00378019	Microglia 2	ELL2
1.39646e-07	1031	0.689	0.562	0.000449002	Microglia 2	PAG1
1.79247e-09	0.738	0.518	0.331	0.00576334	Microglia 2	RBM47
2.09697e-07	1045	0.462	0.291	0.00674238	Microglia 2	BCL2
2.30463e-07	3373	0.05	0.006	0.00741008	Microglia 2	THBD
2.67349e-07	0.506	0.155	0.05	0.000859607	Microglia 2	NR4A3
3.03715e-07	1029	0.521	0.342	0.00976535	Microglia 2	OLR1
3.08013e-07	1092	0.93	0.857	0.00990356	Microglia 2	PCDH9
3.94287e-07	1426	0.268	0.126	0.0126775	Microglia 2	NEK6
4.00697e-07	0.684	0.821	0.74	0.0128836	Microglia 2	NEAT1
4.02444e-07	1172	0.42	0.253	0.0129398	Microglia 2	HIF1A
6.56903e-07	0.793	0.545	0.367	0.0211214	Microglia 2	VMP1
6.72178e-07	1.27	0.28	0.134	0.0216125	Microglia 2	DDX21
1.78305e-06	1367	0.47	0.313	0.0573304	Microglia 2	SRGAP1
4.097e-06	0.683	0.782	0.659	0.131731	Microglia 2	LSAMP
4.12222e-06	2244	0.223	0.099	0.0132542	Microglia 2	SLIT2
1.00137e-05	1092	0.496	0.317	0.321969	Microglia 2	SRGN
1.29006e-05	2.76	0.066	0.012	0.414794	Microglia 2	SH2B2
1.35033e-05	0.999	0.536	0.37	0.434173	Microglia 2	SIPA1L2
1.36133e-05	2.25	0.127	0.04	0.437708	Microglia 2	CD274
1.38762e-05	1373	0.207	0.086	0.446162	Microglia 2	RELB
1.83339e-05	1.16	0.386	0.228	0.589491	Microglia 2	CBFB
1.84877e-05	2482	0.096	0.024	0.594434	Microglia 2	IL1A
1.85814e-05	1081	0.504	0.351	0.597447	Microglia 2	ITGAV
2.01474e-05	1613	0.171	0.064	0.6478	Microglia 2	VASP
3.72828e-05	1313	0.518	0.38	1.19875	Microglia 2	ANKS1A
4.10467e-05	1859	0.161	0.059	1.31978	Microglia 2	HAMP
6.321e-05	1012	0.416	0.254	2.03239	Microglia 2	HIPK3
0.000125507	0.978	0.464	0.299	4.03542	Microglia 2	PIK3AP1
0.000176593	1059	0.5	0.346	5.67801	Microglia 2	TSC22D2
0.000223785	1275	0.27	0.135	7.19535	Microglia 2	FCGR1B
0.000288663	1462	0.229	0.106	9.28139	Microglia 2	FPR1
0.000299169	1063	0.505	0.352	9.61919	Microglia 2	B3GNT5
0.000967234	0.968	0.564	0.421	31.0995	Microglia 2	ARHGAP25
0.00124445	1001	0.191	0.079	40.0129	Microglia 2	RAB20
0.00139987	0.72	0.805	0.698	45.0099	Microglia 2	PTPRD
0.000140596	1.7	0.154	0.058	45.2058	Microglia 2	YBX3
0.00154276	1.75	0.175	0.071	4.96042	Microglia 2	CXorf21
0.0029601	1288	0.264	0.134	95.1761	Microglia 2	MIR222HG
0.00307049	1086	0.327	0.183	98.7256	Microglia 2	STK10
0.00319898	1569	0.191	0.083	102.857	Microglia 2	KLHL6
0.00407344	3984	0.03	0.002	13.0973	Microglia 2	FFAR2
0.00497544	0.847	0.45	0.297	159.975	Microglia 2	FBXW11
0.000828768	1.06	0.434	0.286	266.474	Microglia 2	STAMBPL1
0.0103108	1314	0.214	0.098	331.523	Microglia 2	ZBTB46
0.0103638	2056	0.084	0.021	333.229	Microglia 2	IL4I1
0.0151628	0.907	0.65	0.56	487.529	Microglia 2	IKZF1
0.020141	0.912	0.47	0.317	647.593	Microglia 2	RANBP9
0.0213103	2462	0.071	0.016	685.19	Microglia 2	TNF
0.0478544	1003	0.396	0.247	1538.66	Microglia 2	ARHGAP31
0.0506746	1.28	0.386	0.249	1629.34	Microglia 2	FNIP2
0.052786	1031	0.325	0.19	1697.23	Microglia 2	SLC12A6
0.0595727	1097	0.407	0.266	1915.44	Microglia 2	ID2
0.0618647	2072	0.112	0.037	1989.14	Microglia 2	ROR2
0.078018	1.24	0.418	0.284	2508.51	Microglia 2	PTPN2
0.0102319	0.652	0.686	0.551	3289.87	Microglia 2	LYN
0.120388	1523	0.138	0.051	3870.84	Microglia 2	TOM1
0.202047	0.669	0.239	0.119	6496.43	Microglia 2	RASGEF1B
0.209487	0.829	0.571	0.446	6735.65	Microglia 2	MGAT5
0.21401	3717	0.032	0.003	6881.05	Microglia 2	XIRP1
0.228756	1329	0.2	0.093	7355.2	Microglia 2	RNF24
0.0251367	2144	0.077	0.02	808.221	Microglia 2	CD93
0.269373	2923	0.036	0.004	8661.16	Microglia 2	CLDN1
0.360906	0.889	0.52	0.389	11604.2	Microglia 2	LIMS1
0.459983	0.869	0.502	0.36	14789.8	Microglia 2	NFAT5
0.592538	1646	0.155	0.064	19051.9	Microglia 2	XBP1
0.789987	0.508	0.755	0.633	25400.4	Microglia 2	LRP1B
0.813458	1081	0.296	0.168	26155.1	Microglia 2	KLF6
0.816241	0.804	0.52	0.378	2624.46	Microglia 2	SUSD6
0.881774	0.957	0.271	0.146	2835.17	Microglia 2	SLC2A3
1.07661	0.872	0.396	0.257	3461.63	Microglia 2	ATP13A3
1.47331	3058	0.071	0.018	47371.5	Microglia 2	LINC01301
1.48383	0.799	0.764	0.668	47709.5	Microglia 2	NRXN3
1.84002	0.439	0.998	0.993	5916.2	Microglia 2	MT-CO2
2.39799	2307	0.061	0.014	7710.26	Microglia 2	PTGS2
2.59128	0.687	0.832	0.741	83317.4	Microglia 2	DLG2
2.61975	1286	0.316	0.19	84232.7	Microglia 2	KCNIP1
2.99262	2166	0.079	0.022	96221.6	Microglia 2	RNF122
3.05644	0.914	0.445	0.305	9827.37	Microglia 2	GAS7
0.0306116	1657	0.134	0.053	98425.5	Microglia 2	SH3D19
3.53437	3059	0.052	0.01	113641	Microglia 2	MGAM
3.58228	0.803	0.795	0.741	115181	Microglia 2	CHST11
3.9109	1607	0.138	0.055	125747	Microglia 2	ABCB4
4.01687	1737	0.111	0.039	12915.4	Microglia 2	SBNO2
5.13981	0.997	0.318	0.189	165260	Microglia 2	FCGR1A
5.26816	1142	0.18	0.082	169387	Microglia 2	MAPKAPK2
5.67736	1181	0.23	0.121	182544	Microglia 2	SLC20A1
8.16751	1633	0.125	0.048	262610	Microglia 2	AC083949.1
8.26107	0.872	0.323	0.191	265618	Microglia 2	FBXL5
8.32596	0.603	0.714	0.603	267705	Microglia 2	PDE4B
9.1844	1.01	0.559	0.439	295306	Microglia 2	ERBB4
9.95194	1.52	0.132	0.052	31998.5	Microglia 2	PLK3
13.3358	1218	0.22	0.114	428787	Microglia 2	IKZF2
13.912	0.605	0.764	0.649	44731.2	Microglia 2	MBP
14.4869	1175	0.707	0.591	465796	Microglia 2	IL1RAPL1
15.8199	1367	0.155	0.067	508658	Microglia 2	NR4A2
16.3433	1.12	0.282	0.164	525486	Microglia 2	SH3GLB1
17.6163	1176	0.261	0.147	566417	Microglia 2	NAMPT
19.0455	0.704	0.857	0.774	612371	Microglia 2	CADM2
23.0857	1566	0.204	0.104	742276	Microglia 2	ST18
25.81	1493	0.418	0.3	829870	Microglia 2	CHSY3
29.6318	1492	0.157	0.07	952752	Microglia 2	TWSG1
41.433	0.624	0.787	0.69	133219	Microglia 2	BMP2K
43.2057	0.813	0.511	0.381	1.38919e+06	Microglia 2	SPTLC2
46.2441	1.19	0.193	0.095	1.48689e+06	Microglia 2	PDPN
50.7986	1041	0.114	0.042	1.63333e+06	Microglia 2	AL512603.2
52.3548	0.828	0.423	0.29	1.68337e+06	Microglia 2	ARHGEF7
52.95	0.776	0.255	0.14	1.7025e+06	Microglia 2	PPARG
55.3636	0.829	0.529	0.405	1.78011e+06	Microglia 2	PDE3B
56.5691	1404	0.136	0.056	1.81887e+06	Microglia 2	KCNH8
58.8576	0.784	0.532	0.393	1.89245e+06	Microglia 2	SDK1
62.6808	1395	0.12	0.046	2.01538e+06	Microglia 2	FHOD1
63.8134	0.998	0.275	0.158	2.05179e+06	Microglia 2	TYMP
65.7309	2752	0.027	0.003	2.11344e+06	Microglia 2	CISH
69.5404	2304	0.05	0.01	2.23593e+06	Microglia 2	FGR
71.0101	0.683	0.684	0.582	2.28319e+06	Microglia 2	ANKS1B
72.8806	0.651	0.655	0.553	2.34333e+06	Microglia 2	SIK3
89.7784	0.655	0.623	0.498	2.88664e+06	Microglia 2	NLGN1
109.488	1235	0.279	0.167	3.52037e+06	Microglia 2	IVNS1ABP
112.438	0.816	0.341	0.214	3.61523e+06	Microglia 2	PTPN12
119.081	0.745	0.48	0.35	3.82882e+06	Microglia 2	UBE2D3
119.864	0.964	0.314	0.19	3.85398e+06	Microglia 2	EIF4E
120.868	0.961	0.537	0.436	3.88626e+06	Microglia 2	RAPGEF2
129.349	1247	0.259	0.15	4.15896e+06	Microglia 2	UBASH3B
161.466	1.9	0.066	0.018	5.19163e+06	Microglia 2	AL031599.1
16.1784	1044	0.296	0.183	5.20184e+06	Microglia 2	NABP1
245.389	0.924	0.689	0.591	7.88999e+06	Microglia 2	MAGI2
247.918	2352	0.048	0.01	7.9713e+06	Microglia 2	NIBAN2
303.452	1004	0.466	0.35	975689	Microglia 2	CDK6
305.433	0.958	0.304	0.184	9.82058e+06	Microglia 2	CDC42BPB
317.08	1232	0.134	0.056	1.01951e+07	Microglia 2	GADD45B
360.884	1651	0.123	0.051	1.16035e+07	Microglia 2	AC008957.2
392.249	1.52	0.184	0.094	1.2612e+07	Microglia 2	CNTNAP4
414.251	0.573	0.67	0.546	1.33194e+07	Microglia 2	CEP170
529.826	0.644	0.68	0.561	1.70355e+07	Microglia 2	ANK3
751.408	0.462	0.777	0.681	2.416e+07	Microglia 2	RBFOX1
820.178	0.709	0.443	0.316	2.63712e+07	Microglia 2	POU2F2
957.157	1385	0.132	0.057	3.07755e+07	Microglia 2	ANO4
1161.03	0.728	0.495	0.379	3.73307e+07	Microglia 2	UBE2W
1712.53	1534	0.125	0.053	5.5063e+06	Microglia 2	KIFC3
1765.97	0.564	0.754	0.639	5.67812e+07	Microglia 2	KCNIP4
2029.24	1474	0.139	0.063	6.5246e+07	Microglia 2	DSCAML1
2100.89	0.534	0.779	0.703	6.75499e+07	Microglia 2	NRXN1
2366.91	0.586	0.675	0.564	7.61033e+07	Microglia 2	CTNND2
3003.75	0.629	0.704	0.598	9.65794e+06	Microglia 2	CSMD1
3051.27	0.612	0.45	0.319	9.81076e+07	Microglia 2	USP32
3150.17	0.483	0.748	0.633	1.01287e+08	Microglia 2	CNTNAP2
3291.78	1545	0.143	0.066	1.05841e+08	Microglia 2	HEG1
345.904	1755	0.089	0.032	1.11218e+08	Microglia 2	NAB2
3684.64	0.413	0.988	0.982	1.18472e+08	Microglia 2	MT-ND1
385.614	1173	0.25	0.149	1.23986e+07	Microglia 2	MRC2
4201.24	0.603	0.537	0.42	1.35082e+08	Microglia 2	TRIP12
4450.77	0.376	0.993	0.989	1.43105e+08	Microglia 2	MT-ND4
4560.96	0.62	0.607	0.502	1.46648e+08	Microglia 2	LRRC7
4582.51	1931	0.061	0.017	1.47341e+07	Microglia 2	CSF1
4646.6	1355	0.13	0.057	1.49402e+06	Microglia 2	PANX1
4675.45	0.703	0.596	0.487	1.5033e+08	Microglia 2	NTM
4851.93	1831	0.066	0.02	1.56004e+08	Microglia 2	FOSB
5008.54	0.92	0.341	0.228	1.6104e+08	Microglia 2	FAM102B
5845.37	0.552	0.643	0.537	1.87946e+08	Microglia 2	GAB2
6166.27	0.971	0.25	0.148	1.98264e+08	Microglia 2	ZMIZ1
8889.96	0.986	0.268	0.165	2.85839e+08	Microglia 2	RCOR1
11482.7	2626	0.043	0.009	3.69204e+08	Microglia 2	ABTB2
13064.9	0.583	0.673	0.578	4.20076e+08	Microglia 2	NCAM2
14753.7	0.617	0.652	0.545	4.74375e+08	Microglia 2	LRRTM4
1664.19	2877	0.03	0.005	5.35088e+08	Microglia 2	FOSL1
17276.1	0.826	0.589	0.484	5.5548e+08	Microglia 2	NKAIN2
17924.4	1284	0.125	0.055	5.76322e+08	Microglia 2	SLC7A1
20399	0.492	0.259	0.154	6.5589e+08	Microglia 2	NRP1
20976.9	1588	0.102	0.041	6.74471e+08	Microglia 2	GCH1
22282.1	0.368	0.991	0.984	7.16436e+08	Microglia 2	MT-ND3
24848.9	1276	0.164	0.084	7.98965e+08	Microglia 2	MIR181A1HG
27402.2	0.398	0.804	0.716	8.81064e+08	Microglia 2	DST
2901.02	1568	0.061	0.018	9.32766e+08	Microglia 2	HBEGF
34712.3	1694	0.098	0.039	1.1161e+09	Microglia 2	RGS16
36567.2	1733	0.091	0.035	1.17574e+07	Microglia 2	LINC01608
41543.6	0.407	0.846	0.763	1.33575e+09	Microglia 2	GNAQ
41936.5	0.512	0.739	0.659	1.34839e+09	Microglia 2	MTRNR2L12
48759	1322	0.143	0.069	1.56775e+09	Microglia 2	SEH1L
51101.7	0.858	0.688	0.592	1.64307e+09	Microglia 2	PPP2R2B
59602.7	0.901	0.238	0.14	1.91641e+09	Microglia 2	CREM
60865.1	0.497	0.634	0.515	1.95699e+09	Microglia 2	ADGRL3
62126.6	1052	0.273	0.175	1.99756e+09	Microglia 2	GOLPH3
62486	1038	0.221	0.13	2.00911e+09	Microglia 2	ETS2
66261.9	0.508	0.682	0.571	2.13052e+09	Microglia 2	NRG3
67328.4	1022	0.207	0.117	2.16481e+09	Microglia 2	DLGAP4
69463.1	0.542	0.536	0.415	2.23345e+09	Microglia 2	ELF1
73835.2	0.832	0.286	0.182	2.37402e+09	Microglia 2	CAMK2A
75023.6	1194	0.196	0.112	2.41224e+09	Microglia 2	B4GALT5
77755.7	1371	0.127	0.059	2.50008e+08	Microglia 2	SLC7A5
83879.9	0.309	0.996	0.995	2.69699e+09	Microglia 2	MT-CO1
98975.6	0.723	0.238	0.139	3.18236e+09	Microglia 2	ZHX2
106828	1516	0.088	0.034	3.43485e+09	Microglia 2	CSRNP1
107227	1428	0.121	0.055	3.44768e+09	Microglia 2	QSOX1
118574	0.528	0.555	0.438	3.81252e+09	Microglia 2	DOCK3
130058	0.462	0.68	0.58	4.18175e+09	Microglia 2	MAP2
139605	0.799	0.32	0.216	4.48871e+09	Microglia 2	RASA3
142132	1011	0.214	0.126	4.56997e+09	Microglia 2	GRM3
154593	1002	0.088	0.034	4.97063e+08	Microglia 2	STX17-AS1
156299	1018	0.382	0.285	5.02547e+09	Microglia 2	PTPRK
158496	0.781	0.288	0.182	5.09611e+09	Microglia 2	JUNB
172618	0.311	0.998	0.995	5.5502e+09	Microglia 2	MT-CO3
181473	0.505	0.598	0.494	5.83489e+09	Microglia 2	NEGR1
184465	0.936	0.173	0.092	5.93109e+08	Microglia 2	NAB1
202676	1175	0.146	0.074	6.51664e+09	Microglia 2	PLXNA2
242558	0.72	0.388	0.285	7.79896e+09	Microglia 2	ACSL4
246888	0.989	0.254	0.161	7.9382e+09	Microglia 2	LAP3
264502	1148	0.295	0.2	8.50453e+09	Microglia 2	SPOCK3
266150	0.42	0.775	0.7	8.55751e+09	Microglia 2	ZFAND3
283825	2462	0.032	0.006	9.12584e+09	Microglia 2	HLX
29534.4	1013	0.38	0.281	9.4962e+09	Microglia 2	SLC24A2
3491.32	0.938	0.254	0.159	0.000112256405759744	Microglia 2	MYO1E
365832	1303	0.104	0.045	0.000117625950860845	Microglia 2	FBXL7
397153	1145	0.138	0.068	0.00012769673837599	Microglia 2	STK40
398773	1803	0.048	0.013	0.000128217527857469	Microglia 2	LOXL2
421749	0.806	0.325	0.225	0.000135604831486051	Microglia 2	ATP11A
434353	1124	0.17	0.092	0.000139657660970341	Microglia 2	BCAS1
439907	0.714	0.334	0.228	0.000141443219908886	Microglia 2	SIRPA
455790	0.989	0.168	0.09	0.000146550062206588	Microglia 2	ZNFX1
458897	0.694	0.343	0.237	0.000147549245095539	Microglia 2	PSME4
478671	0.421	0.293	0.193	0.000153907085685985	Microglia 2	RNF19A
516685	0.758	0.352	0.249	0.000166129684352695	Microglia 2	MAN1A1
517210	0.959	0.161	0.084	0.000166298457145398	Microglia 2	RAMP1
52506.5	1828	0.052	0.015	0.000168824200445516	Microglia 2	LINC01949
555509	0.786	0.339	0.235	0.000178612951442778	Microglia 2	INTS6
565742	1049	0.284	0.191	0.000181902913247205	Microglia 2	PHLPP1
585531	1	0.164	0.088	0.000188265777770026	Microglia 2	HIP1
612294	0.705	0.777	0.693	0.000196870807399956	Microglia 2	PLP1
691651	0.459	0.657	0.553	0.000222386448731504	Microglia 2	TGFBR1
712022	0.948	0.238	0.148	0.00022893639090309	Microglia 2	MTRNR2L8
77575.3	3275	0.041	0.01	0.000249427889033336	Microglia 2	GPAT3
784372	0.46	0.555	0.454	0.000252199263178419	Microglia 2	SLC1A2
807952	1034	0.193	0.111	0.00025978091607592	Microglia 2	COBL
8209.8	0.564	0.43	0.313	0.000263969762406858	Microglia 2	SMURF1
99619.5	0.947	0.411	0.318	0.000320306648009973	Microglia 2	EDIL3
1.10795e+06	1722	0.059	0.019	0.000356238769637543	Microglia 2	DACT1
1.11463e+06	1244	0.116	0.055	0.000358387403619741	Microglia 2	LONRF1
1.21846e+06	0.466	0.666	0.563	0.000391770160352273	Microglia 2	RAP1A
1.24724e+06	1242	0.136	0.069	0.000401026379351513	Microglia 2	AFAP1
127254	0.548	0.536	0.426	0.000409158329485473	Microglia 2	NPAS3
1.30178e+06	1133	0.246	0.159	0.000418561515100618	Microglia 2	TMTC2
134212	1455	0.13	0.066	0.000431530462111277	Microglia 2	ZNF536
1.54701e+06	4256	0.013	0.001	0.000497408723655266	Microglia 2	AC061992.2
1.6878e+06	0.889	0.311	0.215	0.000542679755538183	Microglia 2	PDE1A
177742	2319	0.038	0.009	0.000571493384289176	Microglia 2	FCAR
1.83699e+06	0.853	0.238	0.148	0.000590647559925806	Microglia 2	TNFRSF1B
2.08926e+06	0.948	0.311	0.217	0.000671758838732961	Microglia 2	MAP7
250918	1259	0.152	0.082	0.000806776457129202	Microglia 2	CREB5
2.5857e+06	1394	0.104	0.048	0.000831381084926197	Microglia 2	NECTIN2
2.60835e+06	0.677	0.38	0.28	0.000838662236258851	Microglia 2	NFE2L2
2.61784e+06	0.554	0.47	0.37	0.000841713900949377	Microglia 2	NUMB
2.93591e+06	1431	0.093	0.041	0.000943981706148748	Microglia 2	HS3ST5
2.9767e+06	0.808	0.284	0.192	0.000957098477992621	Microglia 2	SGCZ
3.35693e+06	0.521	0.505	0.412	0.00107935213667301	Microglia 2	MEG3
3.40541e+06	0.545	0.396	0.295	0.00109494084861471	Microglia 2	SPAG9
3.40657e+06	0.971	0.388	0.294	0.00109531367524419	Microglia 2	UNC5C
350147	2766	0.027	0.005	0.00112582694990842	Microglia 2	ABALON
3.53313e+06	1416	0.221	0.141	0.00113600617483831	Microglia 2	RNF220
3.58963e+06	1212	0.089	0.038	0.00115417433370361	Microglia 2	SRC
3.97244e+06	0.472	0.655	0.585	0.00127725892799609	Microglia 2	ANKRD17
4.23277e+06	0.63	0.352	0.252	0.00136096345670375	Microglia 2	ARID5B
[truncated: 3,007 more rows]
